# Supplementary material for: Association between Altered Blood Parameters and Gut Microbiota after Synbiotic Intake in Healthy, Elderly Korean Women
Source: Nutrients. 2020 Oct 12;12(10):3112. doi: 10.3390/nu12103112 (PMC7650560; doi:10.3390/nu12103112)
Supplement: Supplementary file 1 [file nutrients-12-03112-s001.zip]

Archive with 7 entries (7 files):
- Table S7.pdf
- Table S1.xlsx
- Table S2.xlsx
- Table S3.xlsx
- Table S4.pdf
- Table S5.xlsx
- Table S6.xlsx
