# Supplementary material for: Association between Altered Blood Parameters and Gut Microbiota after Synbiotic Intake in Healthy, Elderly Korean Women
Source: Nutrients. 2020 Oct 12;12(10):3112. doi: 10.3390/nu12103112 (PMC7650560; doi:10.3390/nu12103112)
Supplement: Supplementary file 1 [file nutrients-12-03112-s001.zip › Table S1.xlsx]

## Sheet: Baseline
		Family history (Not me)																Medical history (Past)																						Smoking			Drinking		Exercise				Diet
DB no.	생년 월일	Hypertension	Diabetes mellitus	Cataract	Depressive disorder	Gingivitis	cerebral infarction	Rheumarthritis	Cardiac disorde	Dyslipidemia	Tuberculosis	Depression	Dementia	Etc(with cancer)	Allergy	Absence	unknown	Hypertension	Diabetes mellitus	Cataract	Depressive disorder	Gingivitis	cerebral infarction	Rheumarthritis	Cardiac disorde	Dyslipidemia	Tuberculosis	Stomach ulcer	Intestinal Metaplasia	Stomach polyp	Gastritis	Colon polyp	Colitis	Crohn disease	Hemorrhoids	Etc(with cancer)	Allergy	Absence	unknown	Non-smoker	Ex-smoker	Present	Non-drinker	Drinker	Not at all	Light	Breathless	Strenuous	Vegetable
1	1961-05-27		o																																			o		o			o			o			o
2	1954-11-30													o						o																				o			o			o			o
3	1960-06-09									o																					o									o			o			o			o
4	1949-12-17															o						o		o							o									o			o				o
5	1949-03-10															o																				o				o			o			o			o
6	1961-07-02															o															o									o			o				o		o
7	1962-11-22															o																						o		o			o			o			o
8	1964-11-07															o																						o		o				o		o			o
9	1960-06-17		o																												o									o			o				o		o
10	1959-03-14	o																											o		o									o			o				o		o
11	1963-12-19	o	o																									o				o			o					o			o				o		o
12	1949-07-09	o	o					o																o							o				o		o			o			o				o		o
13	1964-04-08	o																																				o		o			o				o		o
14	1941-12-25															o																						o		o				o		o			o
15	1947-01-24	o																																				o		o				o		o			o
16	1942-12-10															o												o												o			o			o			o
17	1951-02-16															o													o											o			o			o			o
18	1961-06-01		o																																			o		o				o			o		o
19	1948-01-23	o							o																											o				o			o			o			o
20	1946-01-28	o																														o								o			o			o
21	1957-08-26	o	o		o								o		o																o	o								o				o		o			o
22	1962-06-10															o												o												o			o			o			o
23	1960-11-12															o																						o		o				o		o
24	1961-01-14	o																													o						o			o			o			o			o
25	1963-01-20															o															o									o			o				o		o
26	1960-05-15						o								o													o									o			o				o			o		o
27	1948-05-23															o																						o		o			o			o			o
28	1956-10-03															o				o										o	o	o								o			o			o			o
29	1958-08-10	o	o												o																						o			o			o			o			o
30	1961-11-28															o																				o				o				o			o		o
31	1949-03-05											o			o																						o			o			o			o			o
32	1943-03-23	o	o																	o											o	o								o			o			o			o
33	1952-08-09															o												o				o								o			o			o			o
34	1953-01-28		o																																			o		o			o			o			o
35	1960-04-08															o								o													o			o			o			o			o
36	1954-09-23	o													o																o	o					o			o			o			o			o
37	1957-03-30	o							o					o																	o	o								o			o			o			o
[truncated: 51 more columns]

## Sheet: After
		Intake of restricted food	Diet									Number of times of meal (Daily)				Number of defecations (week)							Number of defecations (daily)				Fecal shape				Hospital treatment		Adverse event(AE)		synbiotic drink texture					The degree of gas in the stomach					Body fatigue
DB no.	Date of birth	Dairy	Vegetable	Meat	Seafood	Bread	Processed food	A fermented fish sauce	Bean curd	Kimch	Pickled food	1	2	3	4>	<1	2	3	4	5	6	>7	>3	2	1	0	Normal	Diarrhea	Hard	Hemafecia	No	Yes	No	Yes	Very good	Good	Usually	Not good	Not very good	Very severe	A little bit	I do not know	Few	Not at all	Very good	Got better	I do not know	Got worse	Got very bad
1	1961-05-27		o	o		o	o		o	o	o			o							o				o		o				o		o		o									o		o
2	1954-11-30		o	o		o			o	o				o					o								o				o		o		o									o			o
3	1960-06-09		o	o	o	o	o			o	o			o								o					o				o		o		o								o				o
4	1949-12-17		o	o	o				o	o				o								o			o		o				o		o		o						o					o
5	1949-03-10		o						o	o				o								o					o				o		o			o							o				o
6	1961-07-02		o	o	o	o				o	o			o							o				o		o				o		o			o							o				o
7	1962-11-22		o	o					o	o				o			o										o					o	o		o							o					o
8	1964-11-07		o	o	o	o			o	o				o								o			o		o				o		o		o						o						o
9	1960-06-17		o						o				o									o			o		o				o		o			o								o	o
10	1959-03-14		o		o	o				o			o									o					o				o		o		o								o				o
11	1963-12-19		o	o	o	o		o	o	o			o									o	o				o				o		o			o					o					o
12	1949-07-09		o	o	o	o	o		o	o				o								o						o			o		o		o								o		o
13	1964-04-08		o							o				o								o	o					o			o		o				o					o					o
14	1941-12-25		o	o	o	o			o	o			o									o			o		o				o		o		o									o			o
15	1947-01-24		o	o	o	o			o	o				o								o			o			o			o		o		o							o					o
16	1942-12-10		o		o	o		o	o	o	o		o									o			o		o				o		o		o									o	o
17	1951-02-16		o	o		o			o	o				o								o			o		o				o		o			o						o					o
18	1961-06-01		o	o	o	o	o		o		o			o								o			o		o				o		o			o					o						o
19	1948-01-23		o	o	o			o	o	o				o								o					o				o		o		o									o			o
20	1946-01-28		o	o	o	o		o	o	o	o			o								o			o		o				o		o		o							o					o
21	1957-08-26		o	o	o	o		o		o				o								o		o			o	o			o		o		o							o				o
22	1962-06-10		o	o	o	o	o		o	o			o									o			o		o				o		o		o						o						o
23	1960-11-12		o		o	o		o	o	o	o		o						o						o			o			o		o				o							o		o
24	1961-01-14		o	o		o	o		o	o	o			o							o				o		o				o		o			o					o						o
25	1963-01-20		o	o					o		o			o								o			o		o				o		o		o									o			o
26	1960-05-15		o	o	o	o	o	o	o	o	o		o									o			o			o			o		o		o						o						o
27	1948-05-23		o	o	o	o					o			o								o		o			o				o		o		o									o		o
28	1956-10-03		o	o					o	o				o								o			o		o				o		o		o									o	o
29	1958-08-10		o	o		o			o	o				o					o						o		o				o		o				o				o						o
30	1961-11-28		o	o	o					o			o									o			o		o				o		o			o								o			o
31	1949-03-05		o		o					o	o			o								o			o			o				o	o		o						o					o
32	1943-03-23		o						o				o						o						o		o				o		o			o							o		o
33	1952-08-09		o	o	o	o	o		o	o	o			o							o			o			o				o		o		o								o			o
34	1953-01-28		o			o			o	o	o			o								o			o		o				o		o			o								o			o
35	1960-04-08		o	o	o					o				o								o			o			o				o	o			o								o	o
36	1954-09-23		o			o				o				o							o							o			o		o		o									o			o
37	1957-03-30																														o
[truncated: 5 more columns]
