# Supplementary material for: Association between Altered Blood Parameters and Gut Microbiota after Synbiotic Intake in Healthy, Elderly Korean Women
Source: Nutrients. 2020 Oct 12;12(10):3112. doi: 10.3390/nu12103112 (PMC7650560; doi:10.3390/nu12103112)
Supplement: Supplementary file 1 [file nutrients-12-03112-s001.zip › Table S2.xlsx]

## Sheet: Ingredient list 
The ingredient list of synbiotic drink
Single dose/one-day intake	1 bottle (260 mg of capsule (130 mgx2 capsule), 130 ml of liquid)/ 140.27g
Calorific value	120 kcal
Carbohydrate	23g (7%)
Sugar content	12g
Protein	2g(3%)
Fat	4g (7%)
Sodium	50 mg (3%)
Fiber	7g (28%)
Lactulose Powder	0.7g
Probiotic	10,000,000 CFU
* ()The figure in the proposal is the ratio of the daily nutritional standard
