# Supplementary material for: Association between Altered Blood Parameters and Gut Microbiota after Synbiotic Intake in Healthy, Elderly Korean Women
Source: Nutrients. 2020 Oct 12;12(10):3112. doi: 10.3390/nu12103112 (PMC7650560; doi:10.3390/nu12103112)
Supplement: Supplementary file 1 [file nutrients-12-03112-s001.zip › Table S3.xlsx]

## Sheet: All subjects' body measurements
DB no.	Date of birth	Age	Before height	Before weight	Before WHR	Before BMI	After height	After weight	After BMI	Washout height	Washout weight	Washout BMI	Before SBP	Before DBP	After SBP	After DBP	Washout SBP	Washout DBP	Before Pos/Neg	Before WBC	Before RBC	Before HGB	Before HCT	Before MCV	Before MCH	Before MCHC	Before PLT	Before RDW-SD	Before RDW-CV	Before PDW	Before MPV	Before P-LCR	Before PCT	Before GLU	Before BUN	Before CREA	Before UA	Before TP	Before ALB	Before ALP	Before AST	Before ALT	Before T-BILC	Before CHOL	Before TG	Before GGT	Before HDL	Before LDH	Before CRP
1	1961-05-27	59	156.8	48.2	0.82	19.6045	156.7	48.75	19.8535	156.8	48.2	19.6045	122	79	123	85	128	78	0	7.17	4.76	14.5	41.9	88	30.5	34.6	193	38.2	11.9	11	9.8	22.3	0.19	99	16.2	0.51	3.3	7.6	4.4	53	24	19	0.69	158	75	13	63.7	162	0.031
2	1954-11-30	66	156.1	45.9	0.77	18.8368	156.5	47.4	19.3531	156.3	47.1	19.2798	111	74	104	69	95	66	0	4.45	4.03	12.5	37.8	93.8	31	33.1	166	45.9	13.3	15.5	12.5	45.5	0.21	77	18	0.63	3.2	7.5	4.3	71	35	11	0.39	201	61	29	67.3	228	0.09
3	1960-06-09	60	159.3	67.7	0.81	26.6782	159.7	68.5	26.8584	159.6	68.15	26.7547	100	72	103	68	110	68	0	7.62	4.63	14.1	41.3	89.2	30.5	34.1	293	40.9	12.8	11.9	10.2	27.1	0.3	89	20.2	0.6	4.6	7.5	4.1	78	31	27	0.55	211	127	42	46.9	216	0.478
4	1949-12-17	71	160.5	54	0.74	20.9625	160.3	54.65	21.2678	160.3	53.95	20.9954	134	77	131	71	141	80	0	6.99	4.31	13	40.7	94.4	30.2	31.9	176	43	12.4	15.2	12.4	44.8	0.22	79	16	0.67	2.6	8	4.2	76	22	12	0.86	160	117	11	47.6	205	0.371
5	1949-03-10	71	157.6	59.2	0.91	23.8347	157.7	57.6	23.1611	158	58.2	23.3136	128	76	119	79	122	74	0	6.06	3.98	11.9	36.4	91.5	29.9	32.7	293	41.3	12.4	10	9.5	20.1	0.28	88	13.4	0.65	5.1	8.1	4.3	83	26	29	0.56	199	234	24	50.2	171	0.073
6	1961-07-02	59	162.8	52.4	1.29	19.7707	162.3	53.1	20.1585	162.3	52.35	19.8737	100	75	100	70	98	70	0	2.68	4.06	12.1	36.4	89.7	29.8	33.2	232	41.5	12.7	12.3	10.4	28.1	0.24	82	18	0.58	2.9	7.5	4.1	100	25	23	0.6	187	52	21	61.3	159	0.035
7	1962-11-22	58	151.5	56	0.83	24.3985	151.3	56.55	24.7033	151.6	57	24.8014	96	62	105	68	100	70	0	5.33	3.91	12	35.3	90.3	30.7	34	158	39.9	12.2	17.8	12.5	43.7	0.2	87	9.9	0.58	4.1	7.2	4.1	64	19	14	0.56	240	111	13	50.6	197	0.216
8	1964-11-07	56	148.8	46	0.74	20.7755	148.6	46.7	21.1485	148.6	47.35	21.4428	106	73	104	66	110	63	0	5.52	4.2	12.2	36.5	86.9	29	33.4	227	42.5	13.3	11	10	24.6	0.23	84	17.7	0.61	4	7.3	4.3	80	34	19	0.75	249	62	17	61.5	191	0.073
9	1960-06-17	60	162.3	50.7	0.86	19.2473	162.5	50.5	19.1243	161	49.95	19.2701	106	67	105	65	88	67	0	11.37	4.17	12.4	37.2	89.2	29.7	33.3	245	43.9	13.5	13.7	11.3	35	0.28	102	16.3	0.4	3.3	7.4	4.1	62	23	21	0.39	205	72	17	71.4	129	0.084
10	1959-03-14	61	163.3	54.1	0.91	20.2873	163.5	53.8	20.1255	163.5	54	20.2003	108	75	117	87	114	81	0	4.8	4.63	14.2	42.2	91.1	30.7	33.6	220	41.9	12.7	12.6	10.5	30	0.23	75	12.3	0.56	3.6	7.7	4.3	97	26	27	0.7	209	165	16	58.5	159	0.041
11	1963-12-19	57	152.5	68.5	0.92	29.4544	152.1	69.6	30.0851	152.8	69.8	29.8957	117	69	122	79	125	76	0	5.74	4.54	14	40.1	88.3	30.8	34.9	319	38.6	12	9.6	9.1	17.8	0.29	95	13.2	0.51	3.8	7.7	4.3	128	34	51	0.53	223	221	41	43.9	166	0.303
12	1949-07-09	71	149.2	58.1	0.92	26.0999	148.7	64.8	29.3058	149.4	64.8	29.0318	133	83	125	77	144	93	0	7.91	4.95	15.3	44	88.9	30.9	34.8	190	38.9	12.2	12.6	10.7	30.7	0.2	128	21	0.68	6.5	7.2	3.9	93	22	20	1.02	252	283	29	50.5	203	1.374
13	1964-04-08	56	136.3	37.8	0.81	20.347	135.9	37.05	20.0608	136.7	37.15	19.8802	116	79	111	70	115	77	0	5.64	4.39	14.4	40.5	92.3	32.8	35.6	240	43.4	13.1	11	9.9	23.5	0.24	141	8.3	0.51	6.1	9.9	4.3	54	28	14	1.8	178	89	23	89.3	177	0.015
14	1941-12-25	79	159.4	68.3	0.92	26.8809	159	66.8	26.423	159.3	67.85	26.7373	151	86	126	63	140	71	0	5.63	4.06	13.4	39.6	97.5	33	33.8	203	43.7	12.4	12.3	10.4	28.6	0.21	91	9.7	0.63	5.3	7.7	4.3	68	29	18	0.99	163	123	18	48.5	217	0.045
15	1947-01-24	73	147	41.15	0.91	19.043	147.1	43.5	20.1031	146.9	43	19.9262	130	83	126	80	93	69	0	6.72	3.56	12	34.7	97.5	33.7	34.6	225	43	12.1	9.5	9.1	17.4	0.21	84	16	0.6	4.9	8	4.4	63	29	17	0.61	180	126	14	65.7	179	0.086
16	1942-12-10	78	151.8	60.5	0.84	26.255	152.9	60.05	25.6861	152.6	59.9	25.7228	107	46	119	61	133	61	0	4.41	3.8	12.3	36.8	96.8	32.4	33.4	180	44.8	12.7	13.4	11.2	35.5	0.2	107	18.2	0.68	4.8	7.4	4.2	50	27	19	0.56	144	100	26	50.8	203	0.06
17	1951-02-16	69	147.1	49.35	0.9	22.8067	146.8	49.35	22.9	146.5	49.6	23.1103	115	75	119	75	109	67	0	5.32	4.1	12.6	37.1	90.5	30.7	34	233	39.9	12.1	12	10.2	26.3	0.24	89	14	0.65	5.7	7.2	4.3	71	27	16	0.45	166	137	11	41.5	166	0.033
18	1961-06-01	59	152.8	55	0.89	23.5568	152	54.2	23.4591	151.7	53.75	23.3565	120	77	102	68	123	78	0	5.59	4.38	13.6	40	91.3	31.1	34	265	41.4	12.4	10	9.2	18.2	0.25	126	18.9	0.61	6	7.6	4.3	70	20	15	1.2	259	105	30	51.9	159	0.079
19	1948-01-23	72	154.3	46.9	0.77	19.6989	155.4	47.5	19.6694	155.3	47	19.4874	115	69	124	69	99	63	0	4.29	4.38	13.2	39.5	90.2	30.1	33.4	146	45.9	14	12.6	10.7	31.1	0.16	91	16.1	0.54	3.2	7.6	4.1	60	30	23	0.88	211	72	18	61.9	159	0.058
20	1946-01-28	74	163.8	63.9	1.01	23.8162	163.8	61.9	23.0708	164.8	64.45	23.7306	137	66	131	76	117	70	0	7.5	5	14.9	44.7	89.4	29.8	33.3	257	41.2	12.6	11.7	10.1	26.2	0.26	128	16.1	0.4	3.5	7.5	4	59	16	15	0.8	367	525	23	65.7	155	0.104
21	1957-08-26	63	154.2	55.7	0.81	23.4254	154.5	57.2	23.9629	154.3	56.5	23.731	115	75	132	85	111	75	0	5.03	4.07	13	37.7	92.6	31.9	34.5	198	41.3	12.1	13.3	11.4	35.6	0.23	94	17.7	0.62	5.4	7.5	4.4	63	33	27	0.87	170	109	15	62.4	161	0.047
22	1962-06-10	58	152.6	54	0.84	23.1891	153.4	54.5	23.1604	153.1	55.7	23.7632	124	83	123	83	141	88	0	5.66	4.45	13.8	40.3	90.6	31	34.2	245	43.9	13.2	15.1	11.7	38.1	0.29	73	18.1	0.52	4.6	7.3	4.4	84	23	18	0.72	226	115	18	49.1	189	0.449
23	1960-11-12	60	159.6	58.2	0.97	22.8485	159.7	58.3	22.8591	159.9	58.65	22.9388	110	75	99	73	105	78	0	6.45	4.47	13.1	38.9	87	29.3	33.7	275	41.3	13	10.4	9.4	20.2	0.26	79	12.2	0.61	5.7	7.9	4.2	80	36	27	0.78	212	107	35	58.5	195	0.042
24	1961-01-14	59	150.5	54	0.84	23.8408	150.4	53.35	23.5852	150.8	53.85	23.6801	127	82	130	81	136	89	0	5.87	5.02	15.2	44.5	88.6	30.3	34.2	222	40.6	12.7	14.2	11.5	37.3	0.25	91	11.1	0.59	3.4	8.1	4.4	100	24	28	1.9	224	190	10	48.3	193	0.047
25	1963-01-20	57	155.8	48.6	0.78	20.0217	156	48.9	20.0937	155.9	48.9	20.1195	95	69	103	78	121	77	0	4.32	4.12	12.2	37.9	92	29.6	32.1	258	41.6	12.6	11.2	10.6	28.9	0.27	77	19.2	0.57	4.8	7.8	4.2	103	33	33	0.89	256	151	47	43.2	190	0.161
26	1960-05-15	60	155.1	55.1	0.83	22.9049	155.5	54.9	22.7045	155.6	55.7	23.0057	118	68	125	71	131	71	0	5.14	4.57	13	39.3	86	28.4	33.1	232	39.5	12.7	14.2	11.5	38.1	0.27	84	19.6	0.58	4.6	7.7	4.3	61	28	21	0.48	217	173	15	45.1	191	0.085
27	1948-05-23	72	153	54.5	0.89	23.2816	153.1	53.3	22.7393	152.6	54.2	23.275	137	83	132	75	133	77	0	5.9	4.11	13.4	37.8	92	32.6	35.4	251	45.3	13.3	11.7	10.3	26.6	0.26	96	14.5	0.56	4.2	7.3	4.2	56	23	21	0.88	172	171	18	55.1	189	0.093
28	1956-10-03	64	154.2	68.3	0.97	28.7245	154.3	68.75	28.8763	154.3	69.65	29.2543	116	79	119	72	116	71	0	5.65	4.62	13.1	38.4	83.1	28.4	34.1	232	38.6	12.8	15	11.7	40.1	0.27	98	26.6	0.78	5.2	7.3	4.2	74	28	26	1.32	175	174	19	43.8	277	0.102
29	1958-08-10	62	159.2	52.3	0.89	20.6355	158.8	52.1	20.6603	159	51.95	20.549	102	74	98	71	118	79	0	5.16	4.37	13.4	39.9	91.3	30.7	33.6	238	41.6	12.5	12	10.6	29.3	0.25	118	17.7	0.6	4.4	8	4.3	80	18	19	0.97	192	112	15	49	169	0.103
30	1961-11-28	59	168.3	52.3	0.76	18.4643	168.4	53.3	18.795	168.4	52.9	18.654	108	74	114	77	119	79	0	3.13	4.07	11.7	36.8	90.4	28.7	31.8	151	47.3	14.3	12.2	10.3	28.9	0.16	93	13.6	0.52	3.3	7.3	4.1	69	21	12	0.55	167	78	12	52.6	163	0.027
31	1949-03-05	71	153.8	57.2	0.93	24.1815	153.1	56.35	24.0405	153	57.95	24.7554	102	70	106	82	112	78	1	5.12	4.8	14.3	42.5	88.5	29.8	33.6	259	40	12.5	12.1	10.6	29.6	0.27	95	19.9	0.56	5.2	7.6	4.1	57	27	30	0.57	255	123	20	40.9	183	0.206
32	1943-03-23	77	152.5	59.6	0.87	25.6275	152	60.1	26.0128	152.8	59.8	25.6126	146	84	142	81	154	89	0	5.9	3.32	10.6	32	96.4	31.9	33.1	174	44.6	12.6	12.2	10.5	28.7	0.18	86	26.7	0.75	6.7	7.7	4.2	53	21	15	0.41	188	178	12	55.2	191	0.044
33	1952-08-09	68	154.2	59.1	0.95	24.8553	154.2	58.3	24.5188	153.8	59.2	25.027	100	64	114	71	108	69	0	5.87	4.26	12.4	38.6	90.6	29.1	32.1	261	42.3	12.9	11.5	10.4	27.4	0.27	113	17.1	0.47	4.2	7.5	4.1	94	21	15	0.46	198	113	48	37.5	180	0.178
34	1953-01-28	67	151.3	60.6	0.97	26.4725	151.7	61.2	26.5938	153.2	61.2	26.0756	111	74	115	83	110	80	0	5.02	4.3	13.6	40.3	93.7	31.6	33.7	209	42.3	12.2	11.8	10.1	25.9	0.21	96	10.8	0.59	5.7	7.4	4.1	81	30	14	0.61	159	139	39	41.9	187	0.039
35	1960-04-08	60	162	62.9	0.81	23.9674	162	63.4	24.1579	162.6	63.2	23.9043	108	60	122	65	113	74	0	5.57	4.44	13.5	40.9	92.1	30.4	33	261	44.6	13.2	11.9	10.5	28.6	0.27	82	16.1	0.75	4.8	7.3	4.3	85	20	14	0.76	224	116	18	64.3	151	0.028
36	1954-09-23	66	152	60.6	0.89	26.2292	152	60.7	26.2725	152.7	60.45	25.925	113	76	101	75	119	80	0	6.6	4.36	14.1	39.9	91.5	32.3	35.3	195	40.7	12.1	9	9	16	0.17	78	12.7	0.59	6.3	7.8	4.3	70	31	42	0.56	263	723	25	51.3	141	0.03
37	1957-03-30	63	152	48.3	0.97	20.9055	152	48.8	21.1219	151.4	51.4	22.4239	105	68	112	77	105	70	0	6.41	4.49	14.7	41.9	93.3	32.7	35.1	360	44.1	12.8	9.5	8.9	16.5	0.32	91	19.7	0.56	4.3	7.6	4.2	97	23	16	0.79	189	114	25	62.8	199	0.082
[truncated: 95 more columns]
