# Supplementary material for: Association between Altered Blood Parameters and Gut Microbiota after Synbiotic Intake in Healthy, Elderly Korean Women
Source: Nutrients. 2020 Oct 12;12(10):3112. doi: 10.3390/nu12103112 (PMC7650560; doi:10.3390/nu12103112)
Supplement: Supplementary file 1 [file nutrients-12-03112-s001.zip › Table S5.xlsx]

## Sheet: Fecal type
Data for observing the change in stool shape at each time point in all subjects.
DB no.	Fecal type
	Before	After	Washout
1	5	4	6
2	5	3	5
3	4	4	5
4	4	4	5
5	4	5	5
6	4	4	3
7	3	4	5
8	5	4	5
9	4	3	4
10	4	4	3
11	5	4	6
12	5	4	5
13	4	5	4
14	5	5	4
15	6	7	6
16	5	3	2
17	4	3	5
18	5	4	5
19	4	4	2
20	4	2	4
21	6	4	6
22	6	4	5
23	2	4	4
24	4	4	4
25	4	4	4
26	5	4	4
27	3	4	4
28	5	4	5
29	4	4	4
30	3	3	3
31	3	5	5
32	4	4	3
33	3	4	3
34	6	4	4
35	5	5	6
36	4	4	5
37	4	4	3
Mean	4.32432	4.02703	4.35135
SD	0.931551	0.787966	1.0709
