# Supplementary material for: Association between Altered Blood Parameters and Gut Microbiota after Synbiotic Intake in Healthy, Elderly Korean Women
Source: Nutrients. 2020 Oct 12;12(10):3112. doi: 10.3390/nu12103112 (PMC7650560; doi:10.3390/nu12103112)
Supplement: Supplementary file 1 [file nutrients-12-03112-s001.zip › Table S6.xlsx]

## Sheet: OTUs raw data
class	Before	Before	Before	Before	Before	Before	Before	Before	Before	Before	Before	Before	Before	Before	Before	Before	Before	Before	Before	Before	Before	Before	Before	Before	Before	Before	Before	Before	Before	Before	Before	Before	Before	Before	Before	Before	Before	After	After	After	After	After	After	After	After	After	After	After	After
subjectID	1002	1032	1007	1005	1055	1063	1068	1050	1051	1047	1026	1072	1056	1013	1054	1043	1025	1077	1045	1021	1009	1041	1107	1111	1020	1004	1030	1113	1100	1085	1087	1115	1104	1082	1084	1080	1008	2030	2005	2115	2013	2047	2072	2026	2007	2087	2045	2021	2056
Bacteria	99.9996	99.9994	100	100.001	99.9997	99.9993	100	99.9987	99.999	99.999	100.001	100	99.9991	100.001	99.999	100.001	100	99.9998	100.003	99.998	100.001	99.9999	99.9991	100	99.999	100.002	100.001	99.9997	99.999	100	99.999	99.9989	99.9988	100.001	99.9994	100.001	100	99.9989	99.9977	99.9995	100.001	99.9999	100	100	100	100.002	100.001	99.9994	100.001
Taxonomy	chip3_primer_2_mpro_2	chip3_primer_26_mpro_32	chip3_primer_6_mpro_7	chip3_primer_5_mpro_5	chip3_primer_46_mpro_55	chip3_primer_50_mpro_63	chip3_primer_54_mpro_68	chip3_primer_39_mpro_50	chip3_primer_40_mpro_51	chip3_primer_36_mpro_47	chip3_primer_20_mpro_26	chip3_primer_57_mpro_72	chip3_primer_47_mpro_56	chip3_primer_10_mpro_13	chip3_primer_45_mpro_54	chip3_primer_33_mpro_43	chip3_primer_19_mpro_25	chip4_primer_2_Mpro3_77	chip3_primer_34_mpro_45	chip3_primer_16_mpro_21	chip3_primer_8_mpro_9	chip3_primer_31_mpro_41	chip4_primer_19_Mpro3_107	chip4_primer_23_Mpro3_111	chip4_primer_51_Mpro3_20	chip3_primer_4_mpro_4	chip3_primer_24_mpro_30	chip4_primer_24_Mpro3_113	chip4_primer_13_Mpro3_100	chip4_primer_8_Mpro3_85	chip4_primer_9_Mpro3_87	chip4_primer_26_Mpro3_115	chip4_primer_16_Mpro3_104	chip4_primer_6_Mpro3_82	chip4_primer_7_Mpro3_84	chip4_primer_5_Mpro3_80	chip3_primer7_mpro3_8	chip1_primer_24_mpro_30	chip1_primer_5_mpro_5	chip2_primer_24_mpro_115	chip1_primer_10_mpro_13	chip1_primer_36_mpro_47	chip1_primer_55_mpro_72	chip1_primer_20_mpro_26	chip1_primer_6_mpro_7	chip2_primer_7_mpro_87	chip1_primer_34_mpro_45	chip1_primer_16_mpro_21	chip1_primer_45_mpro_56
Bacteria|Firmicutes|Clostridia|Clostridiales|Lachnospiraceae|AB185775_g	0	0	0	0.0031	0	0	0	0	0.0015	0	0	0	0	0	0	0	0	0.0015	0	0	0	0	0.0048	0	0	0	0	0.0015	0.0014	0	0	0.0013	0	0.0018	0	0	0	0	0	0	0	0	0	0	0	0	0	0	0
Bacteria|Firmicutes|Clostridia|Clostridiales|Ruminococcaceae|AB218327_g	0	0	0	0	0	0	0	0	0	0	0	0	0	0.0015	0	0	0	0	0	0	0	0	0	0	0	0.0048	0	0.0184	0	0	0	0	0	0	0	0	0	0.0107	0	0	0	0	0	0	0	0	0	0	0
Bacteria|Firmicutes|Clostridia|Clostridiales|Lachnospiraceae|AB494744_g	0	0	0	0	0.0015	0	0	0	0	0	0	0	0	0	0	0	0	0	0	0	0	0.003	0	0	0	0	0	0	0	0	0	0	0	0	0	0	0	0	0	0	0	0	0	0	0	0	0	0	0
Bacteria|Firmicutes|Clostridia|Clostridiales|Lachnospiraceae|AB494769_g	0	0	0	0.0016	0	0	0	0	0	0	0	0	0	0	0	0	0	0	0	0	0	0	0	0	0	0	0	0	0	0	0	0	0	0	0	0	0	0	0	0	0	0	0	0	0	0	0	0	0
Bacteria|Firmicutes|Clostridia|Clostridiales|Ruminococcaceae|AB506345_g	0	0	0	0	0	0	0	0	0	0	0	0	0	0	0	0	0	0	0	0	0	0	0	0	0	0	0	0	0	0	0	0	0	0	0	0	0.0016	0	0	0	0	0	0	0	0	0	0	0	0
Bacteria|Firmicutes|Clostridia|Clostridiales|Lachnospiraceae|AB559589_g	0	0	0	0	0	0	0	0	0	0	0	0	0	0	0	0	0	0	0	0	0	0.0015	0.0032	0	0	0	0	0	0	0	0	0	0	0	0	0	0	0	0	0	0	0	0	0	0	0	0	0	0
Bacteria|Firmicutes|Clostridia|Clostridiales|Lachnospiraceae|AB606240_g	0	0	0	0.0016	0	0	0.0029	0	0	0	0	0	0	0	0	0	0	0	0	0	0	0	0	0.0014	0	0	0.0015	0	0	0	0	0	0	0	0	0	0	0.0061	0.0014	0	0	0	0	0.0015	0	0	0	0	0
Bacteria|Firmicutes|Clostridia|Clostridiales|Lachnospiraceae|AB606281_g	0	0.0071	0.0015	0.0047	0.0031	0.0014	0	0.0092	0	0.0138	0	0	0.0014	0.0015	0	0	0.0015	0.0044	0.0016	0	0	0	0.0032	0	0.0045	0	0.0015	0.0015	0.0014	0	0.0046	0.0026	0.003	0	0.0014	0.0054	0	0	0	0.0094	0	0.0014	0	0	0	0.0014	0	0.0071	0
Bacteria|Firmicutes|Clostridia|Clostridiales|Lachnospiraceae|AB606290_g	0	0.0043	0	0	0.0107	0	0	0	0.0169	0	0.0016	0	0	0	0	0	0	0	0	0	0	0	0	0.0083	0.0015	0	0	0	0	0	0	0	0.003	0	0	0	0	0	0	0	0	0	0.0029	0	0	0	0	0	0
Bacteria|Firmicutes|Clostridia|Clostridiales|Lachnospiraceae|AB730688_g	0	0	0	0	0.0015	0	0	0	0	0	0	0.0029	0	0	0	0	0	0	0	0	0	0	0	0	0	0	0	0.0031	0	0	0	0	0	0.0018	0	0.0014	0	0	0.0014	0	0	0	0.0029	0	0	0	0	0	0
Bacteria|Bacteroidetes|Bacteroidia|Bacteroidales|AC160630_f|AC160630_f_uc	0	0	0	0	0	0	0	0	0	0	0.0191	0	0	0	0	0	0	0	0	0	0	0	0	0	0	0	0	0	0	0	0	0	0	0	0	0	0	0	0	0	0	0	0	0.0413	0	0	0	0	0
Bacteria|Firmicutes|Clostridia|Clostridiales|Lachnospiraceae|ADLB_g	0	0	0	0.0016	0.0031	0.0114	0	0.0793	0	0.0061	0	0	0	0.0058	0.0184	0.0015	0.0044	0.0059	0.0016	0	0	0.003	0.0032	0.0014	0	0.0128	0.0073	0.0046	0.0126	0	0.0091	0.0026	0	0	0	0.0095	0	0	0.0058	0	0.0044	0.0084	0	0	0	0	0	0	0
Bacteria|Firmicutes|Clostridia|Clostridiales|Lachnospiraceae|AF349416_g	0	0.0043	0	0	0	0	0	0	0	0	0.0016	0	0	0.0175	0	0	0	0	0	0	0	0.0015	0.0048	0.0014	0	0	0	0.0858	0.0028	0	0.0107	0	0	0.0036	0	0.0027	0.0031	0	0	0	0.0015	0.0014	0	0	0	0.0014	0	0	0
Bacteria|Firmicutes|Clostridia|Clostridiales|Lachnospiraceae|AF371618_g	0	0	0	0.0016	0.0061	0	0	0	0	0	0	0	0	0	0	0	0	0	0	0.0013	0	0	0	0	0	0	0	0	0	0.003	0	0	0	0	0	0	0	0	0	0	0	0	0	0	0	0	0	0	0
Bacteria|Firmicutes|Clostridia|Clostridiales|Lachnospiraceae|AJ518873_g	0	0	0	0.0031	0	0	0	0	0.0031	0	0.0207	0	0.0259	0	0	0.0015	0	0	0.045	0	0	0	0	0	0	0	0	0	0	0	0	0	0	0	0	0	0.0016	0	0.0014	0	0	0	0	0.0107	0	0	0	0	0.0054
Bacteria|Actinobacteria|Coriobacteriia|Coriobacteriales|Coriobacteriaceae|AM277970_g	0	0	0	0	0	0	0	0	0	0	0.0175	0	0	0	0	0	0	0	0	0	0	0	0	0	0	0	0.0058	0	0	0	0	0	0.036	0	0	0	0	0.0429	0	0	0	0	0	0.0413	0	0	0	0	0
Bacteria|Actinobacteria|Coriobacteriia|Coriobacteriales|Coriobacteriaceae|AM278923_g	0	0	0	0.0016	0	0	0	0	0	0	0	0	0	0	0	0	0	0	0	0	0	0	0	0	0	0.032	0	0	0	0	0	0	0.0015	0	0	0	0	0	0	0	0	0	0	0	0	0	0	0	0
Bacteria|Firmicutes|Clostridia|Clostridiales|Lachnospiraceae|AM405126_g	0	0	0	0	0	0	0	0	0.0077	0	0.0048	0	0	0	0	0	0	0	0	0	0	0.0015	0	0	0	0.0128	0.0073	0.0061	0	0	0	0	0	0	0	0	0	0.0107	0	0	0	0	0	0.0092	0	0	0.0031	0	0
Bacteria|Firmicutes|Clostridia|Clostridiales|Lachnospiraceae|AM500849_g	0	0	0.0103	0	0	0	0	0	0	0	0	0	0	0	0	0	0	0	0.0047	0	0	0	0	0	0	0	0	0.0015	0	0	0	0	0	0	0	0	0	0	0	0	0	0	0	0	0.0036	0	0.0016	0	0
Bacteria|Actinobacteria|Coriobacteriia|Coriobacteriales|Coriobacteriaceae|AX003092_g	0	0	0	0	0.0015	0	0	0	0	0	0	0	0.0058	0.0015	0	0.0059	0	0.0074	0.0016	0.0146	0	0	0	0	0.0045	0.0656	0.0029	0.0031	0	0	0	0	0.0015	0	0	0	0	0.0015	0.0014	0	0	0	0	0	0	0.0042	0.0016	0.0127	0
Bacteria|Firmicutes|Clostridia|Clostridiales|Christensenellaceae|AY442821_g	0	0	0	0	0	0	0	0	0	0	0.0048	0	0	0	0	0	0	0	0.0047	0	0	0	0	0	0	0.032	0.0044	0.1119	0	0	0	0	0	0	0	0	0	0.0951	0	0	0	0	0	0.1574	0	0	0.0377	0	0
Bacteria|Firmicutes|Clostridia|Clostridiales|Ruminococcaceae|AY854276_g	0	0	0	0	0	0	0	0	0	0	0	0	0	0	0	0	0	0	0	0	0	0	0	0	0	0	0	0.0705	0	0	0	0	0	0	0	0	0	0	0	0	0	0	0	0	0	0	0	0	0
Bacteria|Firmicutes|Clostridia|Clostridiales|Ruminococcaceae|AY858456_g	0	0	0	0	0	0	0	0	0	0	0	0	0	0	0	0	0	0	0	0	0	0	0	0	0	0.0064	0	0	0	0	0	0	0	0	0	0	0	0	0	0	0	0	0	0	0	0	0	0	0
Bacteria|Firmicutes|Bacilli|Lactobacillales|Aerococcaceae|Abiotrophia	0	0	0	0	0	0	0	0	0.0015	0	0	0	0	0	0	0	0	0	0	0	0.0029	0	0	0	0	0	0	0	0	0.003	0	0	0	0	0	0	0	0	0	0	0	0	0	0	0	0	0	0	0
Bacteria|Firmicutes|Clostridia|Clostridiales|Lachnospiraceae|Acetitomaculum	0	0	0.0015	0.0031	0	0	0.0015	1.0835	0.4479	0.0015	0	0	0	0.0146	0.0277	0	0	0.2105	0.0016	0.0106	0.0015	0.003	0.0032	0	0	0.0864	0	0.2636	0	0	0	0	0	0.0305	0	0	0	0	0.0014	0	0.1197	0	0	0	0	0.0069	0	0.0014	0
Bacteria|Firmicutes|Clostridia|Clostridiales|Lachnospiraceae|Acetivibrio_g1	0	0	0	0	0	0	0	0	0	0	0	0	0	0	0	0	0.0029	0	0	0.0026	0	0	0	0	0	0	0	0	0	0	0.003	0	0	0	0	0	0	0	0	0	0	0	0	0	0	0	0	0	0
Bacteria|Actinobacteria|Actinobacteria_c|Actinomycetales|Actinomycetaceae|Actinobaculum	0	0	0.0029	0	0.0015	0	0	0	0	0	0	0	0	0	0	0	0	0.0015	0	0	0.0015	0	0	0	0	0	0.0044	0.0015	0	0	0.0015	0	0	0	0	0	0	0	0	0	0	0	0	0	0	0.0028	0	0	0
Bacteria|Actinobacteria|Actinobacteria_c|Actinomycetales|Actinomycetaceae|Actinomyces	0.0057	0.0043	0.0456	0.0156	0.0321	0.0653	0.0235	0.0225	0.0169	0.0046	0.0128	0.0072	0	0.0029	0.0031	0.0059	0.0044	0.0177	0.0217	0.0477	0.0278	0.0333	0.016	0.0042	0.006	0.008	0.0262	0.0199	0.014	0.0148	0.0091	0.0561	0.009	0.0036	0.0253	0.019	0.0078	0.0061	0.0319	0.0067	0	0	0.0073	0.0076	0.0089	0.0235	0.0047	0.034	0
Bacteria|Firmicutes|Clostridia|Clostridiales|Ruminococcaceae|Acutalibacter	0	0	0	0	0	0	0.0044	0.0106	0	0	0	0.0086	0	0	0.0031	0	0	0	0.0047	0	0	0	0.0032	0.0028	0.0015	0.0512	0	0	0	0	0	0	0.003	0.0072	0	0	0	0.1442	0	0	0.0015	0	0.0409	0.0015	0	0	0.173	0.0312	0
Bacteria|Actinobacteria|Coriobacteriia|Coriobacteriales|Coriobacteriaceae|Adlercreutzia	0	0	0.0133	0.011	0	0.0071	0.0573	0	0	0	0	0.0301	0.0129	0	0.0461	0.0609	0.0103	0.0162	0.0016	0	0	0.0847	0.0176	0.0014	0.0197	0.016	0	0.0184	0	0	0	0	0.0015	0	0	0	0.036	0	0	0	0	0	0.0249	0	0.0107	0	0.0016	0	0.0041
Bacteria|Firmicutes|Bacilli|Lactobacillales|Aerococcaceae|Aerococcus	0	0	0	0	0	0	0	0	0	0	0	0	0	0	0	0	0	0	0	0	0	0	0	0	0	0	0	0	0	0.0015	0	0	0	0	0	0	0	0	0	0	0	0	0	0	0	0	0	0	0
Bacteria|Firmicutes|Clostridia|Clostridiales|Lachnospiraceae|Agathobacter	0.0085	0.0014	0.4123	1.4939	0.2158	4.0958	0.0103	0.0066	1.741	0.0092	6.9739	0.0086	3.5302	0.0189	0.5607	9.0905	10.6118	4.1064	8.8976	5.4067	4.9337	0.3646	0.4419	0.4864	0.0408	0.0144	1.1015	1.0852	1.828	5.4223	3.7797	0.0013	1.1559	3.1376	0.1502	0.5028	4.4197	1.2791	4.9168	0.0013	2.1564	0.0014	0.0073	0.7429	0.2548	1.5803	5.7173	4.3174	2.172
Bacteria|Firmicutes|Clostridia|Clostridiales|Ruminococcaceae|Agathobaculum	0	0.1756	0.0191	0.025	0.0015	0.0753	0.0778	0.0079	0.0216	0.0797	0.11	0.0373	0.0331	0.0481	0.0538	0.0639	0.2669	0.0913	0.0775	0.2332	0.0161	0.0227	0.0512	0.0153	0.0166	0	0.1093	0.0644	0.0828	0.1229	0.0853	0.0326	0.0871	0.0305	0.2007	0.0298	0.058	0.1779	0.013	0.0524	0.0788	0.101	0.0219	0.2018	0.0517	0.1122	0.0456	0.2365	0.0609
Bacteria|Proteobacteria|Gammaproteobacteria|Pasteurellales|Pasteurellaceae|Aggregatibacter	0	0	0	0	0	0	0	0	0	0	0	0	0	0	0	0	0	0	0.0016	0	0	0	0	0	0	0	0	0	0	0	0	0	0	0	0	0	0	0	0	0.0013	0	0	0	0	0	0.0014	0	0	0
Bacteria|Verrucomicrobia|Verrucomicrobiae|Verrucomicrobiales|Akkermansiaceae|Akkermansia	0	0	0.0015	0	0	0.0256	0.0602	0	0	0.164	0	0	0	0	0	0.0802	0.0132	0.0206	0	0.0013	0	0	0.0448	0.4308	0.003	0.0016	1.2793	0.4522	0	0	0	0.0013	0.0015	0.6835	0.2147	0.0176	0	0.5552	0.0783	0	0	0.0014	0	0	0	0	0	0	0
Bacteria|Bacteroidetes|Bacteroidia|Bacteroidales|Rikenellaceae|Alistipes	0.0028	0.0942	0.0206	1.3609	0.078	0.0071	0.1351	0	0.8743	0.0031	0.0797	0.129	0.0446	0.948	0.0876	0.3016	0.7451	0.2135	0.0279	0.004	0	0.4901	0.983	0.4447	0.3659	0.5102	0.2798	0.6438	0	0.0267	0.0457	0.3081	0.0931	0	0.6525	0.0041	0.2193	0.2147	1.5708	0.0013	0.8205	0	0.3245	0.1131	0.057	0.1468	0.0598	0.3837	0.0785
Bacteria|Bacteroidetes|Bacteroidia|Bacteroidales|Prevotellaceae|Alloprevotella	0	0	0	0	0	0	0	0	0	0.0015	0.2853	0	0	0	0.0031	0.0015	0	0	0.0543	0	0	0.0408	0	0	0	0.0208	0	0	0	0.0903	0	0	0	0.0018	0.0014	0	0	0	0	0	0	0	0	0.2079	0	0	0.0142	0	0
Bacteria|Actinobacteria|Actinobacteria_c|Bifidobacteriales|Bifidobacteriaceae|Alloscardovia	0	0	0	0.0657	0.0107	0.0043	0	0	0	0	0	0	0.0029	0	0	0	0.0015	0	0	0	0	0	0	0	0	0	0	0.0015	0	0.0015	0	0	0	0	0	0.0014	0	0	0.0536	0	0	0	0	0	0	0	0	0	0
Bacteria|Firmicutes|Clostridia|Clostridiales|Mogibacterium_f|Aminicella	0	0	0	0	0	0	0.0015	0	0	0	0	0	0	0	0	0.0015	0	0.0015	0	0	0	0	0	0	0	0	0	0.0015	0	0	0	0	0	0	0	0	0	0	0	0	0	0	0	0.0015	0	0	0	0	0
Bacteria|Firmicutes|Bacilli|Bacillales|Bacillaceae|Anaerobacillus	0	0	0	0	0	0	0	0	0	0	0	0	0	0	0	0	0	0	0	0	0	0	0	0	0	0.0032	0	0	0	0	0	0	0	0	0	0	0	0	0	0	0	0	0	0	0	0	0	0	0
Bacteria|Firmicutes|Clostridia|Clostridiales|Lachnospiraceae|Anaerobium	0	0	0	0	0.0031	0	0	0	0	0	0	0	0	0	0	0	0	0	0	0	0	0	0	0	0	0	0	0.0046	0	0	0	0	0	0	0	0	0	0	0	0	0	0	0	0	0	0	0	0	0
Bacteria|Firmicutes|Tissierellia|Tissierellales|Peptoniphilaceae|Anaerococcus	0	0	0	0	0.026	0	0	0	0	0.0046	0	0	0	0	0	0	0.0015	0	0.0031	0	0.0015	0	0.0016	0	0.0015	0.0016	0	0	0	0	0	0.0013	0	0	0	0	0	0	0	0.0013	0	0	0	0.0015	0	0	0	0	0
Bacteria|Firmicutes|Clostridia|Clostridiales|Ruminococcaceae|Anaerofilum	0	0	0	0	0	0	0.0015	0	0	0	0	0	0	0	0	0	0	0	0	0	0	0	0.0016	0	0.0015	0.0032	0	0	0	0	0.0015	0	0	0	0	0	0	0.0077	0	0	0	0	0	0	0	0	0	0	0
Bacteria|Firmicutes|Clostridia|Clostridiales|Eubacteriaceae|Anaerofustis	0	0	0	0.0031	0.0015	0	0.0073	0.0304	0	0	0	0.0043	0	0	0.0123	0.0059	0.0029	0	0	0.0106	0	0.003	0	0.0014	0.0015	0.0128	0.0015	0.0031	0.0084	0	0.0015	0.0261	0	0	0	0	0.0141	0.0077	0.0072	0	0	0	0.0088	0.0092	0	0.0028	0.0126	0.0496	0
Bacteria|Firmicutes|Tissierellia|Tissierellales|Tissierellaceae|Anaerosalibacter	0	0	0	0	0	0	0	0	0	0	0	0	0	0	0	0	0	0	0	0	0	0	0	0	0	0	0	0.0015	0	0	0	0	0	0	0	0	0	0	0	0	0	0	0	0	0	0	0	0	0
Bacteria|Firmicutes|Clostridia|Clostridiales|Lachnospiraceae|Anaerostipes	0.1401	8.7309	1.4356	6.1947	3.691	2.0763	1.9987	8.6746	5.7201	5.9267	0.6185	2.6372	5.7059	12.6595	3.9696	5.4175	7.9673	7.6666	1.844	3.0034	12.3064	3.8891	10.5853	5.4315	14.7724	0.7821	2.0078	9.3271	4.0055	0.2548	17.6362	2.9156	3.8266	7.6315	16.2218	4.2989	4.874	2.0919	2.2244	3.2147	4.1726	6.1083	6.8971	0.9111	2.2894	16.6145	2.3445	1.0563	4.2127
Bacteria|Firmicutes|Clostridia|Clostridiales|Lachnospiraceae|Anaerotaenia	0	0	0	0	0	0	0	0	0.0046	0	0	0	0	0	0	0	0	0	0	0	0	0	0	0	0	0	0	0	0	0.0015	0	0	0	0	0	0	0	0	0	0	0	0	0	0	0	0	0	0	0
Bacteria|Firmicutes|Clostridia|Clostridiales|Lachnospiraceae|Anaerotignum	0.0028	0.1471	0.0074	0.2988	0	0.0043	0.0352	0.0344	0.1801	0.0521	0.3523	0.0315	0.0072	0.1267	0.0015	0.0728	0.0191	0.0103	0.0636	0.0013	0.0015	0.0076	0.0688	0.2516	0.0408	0.0368	0.2812	0.0644	0.1235	0.0474	0.0198	0.3329	0.033	0.0448	0.0505	0.0027	0.011	0.1258	0.1072	0	0.2394	0.0323	0.0556	0.7276	0.1033	0.0623	0.0126	0.0977	0.0717
Bacteria|Firmicutes|Clostridia|Clostridiales|Ruminococcaceae|Anaerotruncus	0	0.01	0	0.0016	0	0	0.0044	0	0	0	0.0032	0	0	0.0029	0	0.0193	0	0	0	0	0	0.0015	0.0016	0.0014	0.0091	0.0048	0.0189	0.0153	0.0014	0	0	0	0	0.0126	0	0	0	0.0092	0	0	0	0	0.0219	0.0199	0	0.0028	0	0.0014	0
Bacteria|Firmicutes|Bacilli|Bacillales|Bacillaceae|Anoxybacillus	0	0	0	0	0	0	0	0	0	0	0	0	0	0	0	0	0	0	0	0	0.0015	0	0	0	0	0	0.016	0	0	0	0	0	0	0	0	0	0	0.0031	0	0	0	0	0	0	0	0	0	0	0
Bacteria|Actinobacteria|Actinobacteria_c|Actinomycetales|Actinomycetaceae|Arcanobacterium	0	0	0	0	0	0	0	0	0	0	0	0	0	0	0	0	0	0	0	0	0	0	0.0016	0	0	0	0	0	0	0	0	0	0	0	0	0	0	0	0	0	0	0	0	0	0	0	0	0	0
Bacteria|Actinobacteria|Actinobacteria_c|Micrococcales|Micrococcaceae|Arthrobacter	0	0	0	0	0	0	0	0	0	0	0	0.0014	0	0	0	0	0	0	0	0	0	0	0	0	0	0	0	0	0	0	0	0	0	0	0	0	0	0	0	0	0	0	0	0	0	0	0	0	0
Bacteria|Firmicutes|Clostridia|Clostridiales|Peptostreptococcaceae|Asaccharospora	0	0	0	0	0	0	0	0.0013	0	0.0046	0	0	0	0	0.0061	0.0015	0	0	0	0	0	0	0	0	0	0.0032	0	0	0.0014	0	0	0	0	0	0	0.0027	0	0	0	0	0	0	0	0	0	0	0	0	0
Bacteria|Actinobacteria|Coriobacteriia|Coriobacteriales|Coriobacteriaceae|Atopobium	0	0	0.0015	0	0.0031	0	0.0044	0	0.0015	0	0	0	0.0014	0	0	0.0015	0	0	0.0062	0.0013	0.0029	0	0.0016	0	0	0.0032	0.0029	0.0046	0.0014	0	0	0.0026	0.0015	0	0.0042	0.0014	0	0.0015	0.0014	0	0	0	0.0015	0	0	0	0	0	0
Bacteria|Firmicutes|Bacilli|Bacillales|Bacillaceae|Bacillus	0.0297	0.0057	0.0029	0	0.0015	0.0028	0	0	0.0015	0	0	0.0401	0.0014	0.0029	0.0031	0	0.0029	0	0	0	0	0.0015	0	0	0.0045	0.1855	0	0.069	0	0.0281	0.0107	0	0	0	0.0014	0	0	0.0015	0.0043	0	0.0015	0	0	0	0.0036	0.0097	0	0.0014	0
Bacteria|Bacteroidetes|Bacteroidia|Bacteroidales|Bacteroidaceae|Bacteroidaceae_uc	0	0	0	0.011	0.0031	0	0	0	0	0	0.1578	0	0	0	0	0	0.0073	0	0	0	0	0	0	0.0028	0	0	0	0	0	0.003	0	0	0	0.0072	0	0	0	0	0	0	0	0	0	0.0948	0	0	0	0	0
Bacteria|Bacteroidetes|Bacteroidia|Bacteroidales|Bacteroidaceae|Bacteroides	0.0509	8.1183	0.8746	6.2776	12.3646	0.0412	0.6579	1.7508	4.7842	3.0277	1.2944	1.4892	1.7759	4.4067	0.7819	1.1946	8.9456	0.985	0.2931	0.0225	0.0541	3.8211	7.0681	5.0896	1.4471	4.7326	3.0088	2.8127	3.9227	0.6324	0.3411	7.8876	0.4609	11.9602	20.0752	0.0163	1.3082	0.8972	3.5981	6.4213	13.7924	11.6232	5.558	1.3742	3.3726	0.7978	0.4733	3.7142	4.9286
Bacteria|Firmicutes|Clostridia|Clostridiales|Lachnospiraceae|Bacteroides_g1	0	0	0	0	0	0	0	0	0	0	0	0	0	0.0015	0	0	0	0	0	0	0	0	0	0	0	0	0	0.0536	0	0	0	0	0	0	0	0	0	0	0	0	0.2424	0	0	0	0	0	0	0	0
Bacteria|Bacteroidetes|Bacteroidia|Bacteroidales|Barnesiellaceae|Barnesiella	0	0	0.0059	0.0188	0	0.0099	0.022	0	0.0015	0	0	0	0	0.4616	0.0768	0.0357	0.0191	0.0427	0	0	0	0	0	0.3933	0	0.0112	0.0073	0.0092	0	0.0015	0	0	0.0435	0	0	0	0	0.0184	0.0971	0	0.2862	0	0	0.0031	0.0071	0.0042	0	0	0
Bacteria|Actinobacteria|Actinobacteria_c|Bifidobacteriales|Bifidobacteriaceae|Bifidobacterium	25.9772	1.2081	30.8513	0.0219	3.2885	16.0849	0.1924	0.0238	2.0026	2.6322	0.6312	20.7249	0.0043	0.6626	14.6248	2.0891	7.9937	1.7639	0.6529	0.0583	6.5295	3.8559	2.2093	6.321	22.985	4.7422	0.2025	0.0153	1.0207	0.0296	1.7817	38.2718	1.5207	22.1373	0.2049	0.8985	11.8522	8.0164	2.3954	38.9551	0.4833	3.5794	21.561	0.3715	26.3843	1.3975	1.4419	0.5409	0.2517
Bacteria|Proteobacteria|Deltaproteobacteria|Desulfovibrionales|Desulfovibrionaceae|Bilophila	0	0	0	0.0516	0.0275	0	0.0631	0	0	0.0138	0.0287	0.0072	0	0.0524	0	0.0282	0	0.0029	0.0093	0.0318	0	0.0182	0.0192	0.0222	0.0242	0.0752	0.0117	0.1471	0.0884	0.0326	0.0015	0.1267	0.006	0	0	0	0.0016	0.0736	0.0232	0.0054	0.0438	0	0.0979	0.026	0.0143	0.0166	0.011	0.1458	0
Bacteria|Firmicutes|Clostridia|Clostridiales|Lachnospiraceae|Blautia	28.1948	36.4674	10.6543	21.2636	19.4222	27.1352	51.296	43.5684	12.0236	10.1364	12.3522	34.0256	25.54	27.5718	20.2596	29.2076	17.6198	28.742	21.7966	46.7342	37.2903	26.2937	23.8681	17.0338	17.3401	3.3971	39.129	17.3881	12.3029	24.0384	23.6744	7.4658	18.621	2.7322	15.3588	50.9921	15.7642	16.5726	13.923	8.9072	15.6583	25.649	18.016	20.6515	8.0762	31.7554	23.6835	26.7116	20.1137
Bacteria|Proteobacteria|Alphaproteobacteria|Caulobacterales|Caulobacteraceae|Brevundimonas	0	0	0	0	0	0	0	0	0	0	0	0	0	0	0	0	0	0	0	0	0	0	0	0	0	0	0	0	0	0	0	0	0	0.0018	0	0	0	0	0	0	0	0	0	0	0	0	0	0	0
Bacteria|Firmicutes|Erysipelotrichi|Erysipelotrichales|Erysipelotrichaceae|Bulleidia	0.0014	0	0	0	0.0046	0.0085	0	0.0013	0.0015	0	0.1929	0	0.0014	0	0	0	0	0	0	0.0053	0.0015	0	0	0	0	0	0.0015	0.0061	0.0014	0	0	0.0078	0.003	0	0.0042	0.0027	0	0	0	0	0.0015	0	0	2.0132	0	0	0	0.0071	0
Bacteria|Firmicutes|Clostridia|Clostridiales|Ruminococcaceae|Butyricicoccus	0.0368	0	0	0	0	0	0	0.004	0	0	0	0	0	0	0	0	0	0	0	0	0.0015	0	0	0	0	0	0	0	0	0	0	0.0313	0	0	0	0	0.0031	0	0	0	0	0	0	0	0	0	0	0	0
Bacteria|Bacteroidetes|Bacteroidia|Bacteroidales|Odoribacteraceae|Butyricimonas	0.0014	0	0	0.1455	0	0	0	0	0.2555	0	0.0335	0.0043	0	0.0277	0.0061	0.0059	0	0.0074	0.0031	0	0	0	0.0496	0.05	0	0.08	0.0073	0.0797	0	0.003	0	0	0	0	0.0407	0	0	0.0383	0.0638	0	0.0307	0	0.0146	0.0718	0	0.0042	0.0456	0.0184	0
Bacteria|Firmicutes|Clostridia|Clostridiales|Lachnospiraceae|Butyrivibrio_g1	0	0	0	0.3176	0	0	0	0	0	0	0	0	0	0	0.0015	0	0	0	0	0	0	0	0	0.0028	0	0	0.0015	0	0	0.0015	0.0015	0	0.0015	0	0	0	0	0	0.1985	0	0	0	0	0	0	0	0	0	0
Bacteria|Firmicutes|Erysipelotrichi|Erysipelotrichales|Erysipelotrichaceae|CCMM_g	3.4955	0.0029	0.0309	0.4396	0.8738	0.747	2.9239	0.0013	0.6434	0.0138	0.1419	1.2598	2.4374	0.9451	0.0031	2.3001	1.7263	1.9465	1.7153	0.9592	3.2136	0.0454	3.9623	0.9076	0.0786	0.998	0.6426	1.0944	3.6531	0.1318	3.2939	0.8604	1.6633	1.0243	5.9737	2.3392	7.351	0.0629	0.5825	5.3914	2.6557	0	0.4239	0.0566	0.1229	3.6412	4.2235	1.433	2.7282
Bacteria|Firmicutes|Clostridia|Clostridiales|Ruminococcaceae|CCYH_g	0	0	0	0	0	0	0	0	0	0	0.0048	0	0	0.0029	0	0	0	0	0.0016	0	0	0	0.0048	0.0083	0.006	0	0	0.0031	0	0	0	0	0	0.0018	0	0	0.0016	0.0169	0	0	0.0015	0	0	0	0	0	0	0	0
Bacteria|Firmicutes|Clostridia|Clostridiales|Lachnospiraceae|Caecibacterium	0	0	0	0	0	0	0	0	0	0	0	0	0	0	0	0	0	0	0	0	0	0	0	0	0	0	0	0	0	0	0	0.0013	0	0	0	0	0	0	0	0	0	0	0	0	0	0	0	0	0
Bacteria|Proteobacteria|Epsilonproteobacteria|Campylobacterales|Campylobacteraceae|Campylobacter	0	0	0	0	0.0031	0	0	0	0	0.0046	0	0	0	0	0	0	0	0	0	0	0	0.0015	0	0.0014	0	0	0	0	0	0	0	0	0	0	0	0	0	0	0.0014	0	0	0	0	0	0	0	0	0	0
	0.0156	0.1157	0.0029	0.0344	0.0337	0.0241	0.0397	0.0277	0.0216	0.0828	0.0032	0.0831	0.0316	0.0583	0.0446	0.0327	0.0425	0.025	0.0031	0.0119	0.0263	0.0696	0.2962	0.0292	0.1331	0.0656	0.0189	0.0169	0.1362	0.0222	0.0761	0.0483	0.659	0.0807	0.0267	0.0068	0.058	0.3819	0.2536	0.0134	0.1577	0.1304	0.2339	0.4158	0.0036	0.0873	0.3868	1.2164	0.0149
Bacteria|Firmicutes|Bacilli|Lactobacillales|Carnobacteriaceae|Carnobacterium	0	0	0	0	0	0	0	0	0	0	0	0	0	0	0	0	0	0.0029	0	0	0	0	0	0	0	0	0	0	0.0014	0	0	0	0	0	0	0	0	0	0	0	0	0	0	0	0	0	0	0	0.0041
Bacteria|Firmicutes|Clostridia|Clostridiales|Christensenellaceae|Catabacter	0	0	0	0	0	0	0	0	0	0	0	0	0	0	0	0.003	0	0.0015	0	0	0	0.0061	0	0	0	0.0048	0	0	0	0	0.0015	0	0	0	0	0	0	0	0	0	0	0	0	0	0	0	0	0.0014	0
Bacteria|Firmicutes|Erysipelotrichi|Erysipelotrichales|Erysipelotrichaceae|Catenibacterium	0	0	1.0336	0.1126	0.6871	1.3676	0.0015	0	0.0015	0	0.1674	0	0	0.0015	0	0	0	0	0.0016	0	0.0015	0	0.0016	0	0.3675	0.1088	1.0214	0.2606	0	2.4557	0.0015	0	0	0	0	0.0014	0.0016	0.8588	0.1261	0	0	0	0	0.8132	0.6735	0	0	0	0
Bacteria|Firmicutes|Clostridia|Clostridiales|Lachnospiraceae|Cellulosilyticum	0	0	0	0	0	0	0	0	0	0	0	0	0	0	0	0	0	0	0	0	0	0	0	0	0	0	0	0.0138	0	0	0	0	0	0	0	0	0	0	0	0	0	0	0	0	0	0	0	0	0
Bacteria|Fusobacteria|Fusobacteria_c|Fusobacteriales|Fusobacteriaceae|Cetobacterium	0	0	0	0	0	0	0	0	0	0	1.3996	0	0.0187	0	0	0	0	0	0	0	0	0	0	0	0	0	0	0	0	0	0	0	0	0	0	0	0	0	0	0	0	0	0	0	0	0	0	0	0
Bacteria|Firmicutes|Clostridia|Clostridiales|Christensenellaceae|Christensenella	0	0.0014	0	0.0047	0	0	0.0015	0	0	0	0.0159	0	0	0.0102	0.0092	0.0015	0	0	0	0.0013	0.0015	0.0061	0.0176	0.0181	0.0045	0.2991	0.0219	0.0383	0	0	0.0015	0	0.0015	0.009	0	0	0.0016	0.0429	0.0145	0	0.0058	0	0	0.0138	0	0.0014	0.0063	0.0212	0
Bacteria|Firmicutes|Clostridia|Clostridiales|Christensenellaceae|Christensenellaceae_uc	0	0	0	0	0	0	0	0	0	0	0	0	0	0	0	0	0	0	0.0078	0	0	0	0.0064	0	0	0.0032	0	1.6232	0	0	0	0	0	0	0	0	0	0.0092	0	0	0	0	0	0	0	0	0.0204	0	0
Bacteria|Proteobacteria|Gammaproteobacteria|Enterobacterales|Enterobacteriaceae|Citrobacter	0.0014	0.0328	0.0015	0.0031	0.0199	0.0114	0	0.004	0	0.4507	0	0	0	0	0	0.0045	0.0425	0.0074	0.0016	0.5511	0	0	0	0.0528	0	0	0	0	0	0.0074	0	0	0.0015	0.0036	0	0	0	0.0077	0.0029	0	0.257	0.1066	0	0.0046	0	0	0	0.0057	0
Bacteria|Actinobacteria|Actinobacteria_c|Micrococcales|Microbacteriaceae|Clavibacter	0	0	0	0	0	0	0	0	0	0	0	0	0	0	0	0	0	0	0	0	0	0	0	0	0	0.0016	0	0	0	0	0	0	0	0	0	0	0	0	0	0	0	0	0	0	0	0	0	0	0
Bacteria|Synergistetes|Synergistia|Synergistales|Synergistaceae|Cloacibacillus	0	0	0	0	0	0	0	0	0	0	0	0	0	0	0	0	0	0	0	0	0	0	0	0	0	0.0032	0.0044	0.0031	0	0	0	0	0	0	0	0	0	0	0	0	0	0	0	0	0	0	0	0.0014	0
Bacteria|Firmicutes|Clostridia|Clostridiales|Peptostreptococcaceae|Clostridioides	0	0	0	0	0	0	0	0.0013	0	0.0015	0	0	0	0	0.0092	0	0	0	0	0	0.0511	0.0015	0	0	0	0.0016	0	0	0	0	0	0	0	0.0036	0.0014	0	0	0	0.0014	0	0	0	0	0	0	0	0	0	0
Bacteria|Firmicutes|Clostridia|Clostridiales|Clostridiaceae|Clostridium	0.2661	0.0029	1.2236	0.1455	0.101	0.1974	0.2041	0.0079	1.1545	2.1876	0.738	0.3741	2.0621	0.9495	17.7264	0.1471	0.2112	0.2739	0.0202	0.0199	0.4501	3.0405	0.4114	0.0056	0.189	2.3719	0.8247	0.748	0.716	0.0044	0.7325	0.1058	0.012	1.6809	0.0281	0.2019	0.1269	0.1488	0.9419	0.0726	0.5825	2.0169	0.0263	0.2797	0.0552	0.0734	0.8066	0.0014	0.1272
Bacteria|Firmicutes|Clostridia|Clostridiales|Lachnospiraceae|Clostridium_g19	0	0	0	0	0.0092	0	0	0	0.0031	0.0046	0	0	0.0014	0	0	0	0	0	0	0	0	0	0	0	0	0	0	0	0	0	0	0	0	0	0	0	0	0	0.0014	0	0	0	0	0	0	0	0	0	0
Bacteria|Firmicutes|Clostridia|Clostridiales|Lachnospiraceae|Clostridium_g21	0	0.0557	0	0	0	0	0	0.0727	0	0.0031	0	0.0573	0	0.0015	0.0015	0.0015	0	0.0015	0	0.0053	0.0029	0	0	0.0014	0.0181	0.1296	0.0495	0.0015	0	0	0	0	0	0	0	0	0.0016	0	0	0	0	0.0028	0.0746	0.0015	0	0.0014	0	0.0014	0
Bacteria|Firmicutes|Clostridia|Clostridiales|Lachnospiraceae|Clostridium_g24	0.1189	1.091	0.2253	0.3066	0.3917	0.3011	0.7754	0.2312	0.2494	0.6132	0.1259	0.4056	0.3796	0.1442	0.0123	0.2927	0.66	0.025	0.1272	1.2109	2.7839	0.0045	0.1009	2.0083	0.0529	0.04	0.0816	0.1027	0.372	3.0866	0.3899	0.5732	0.2537	0.4557	1.0679	0.0773	0.0533	0.5322	0.5057	1.608	0.3329	0.2342	0.459	0.7368	0.563	0.3338	0.0487	6.1186	1.1598
Bacteria|Firmicutes|Clostridia|Clostridiales|Lachnospiraceae|Clostridium_g34	0	0	0	0	0.0031	0	0	0	0	0	0	0	0	0	0	0	0	0	0	0	0	0	0	0	0	0	0	0	0	0	0	0	0	0	0	0	0	0	0	0	0	0	0	0	0	0	0	0	0
Bacteria|Firmicutes|Clostridia|Clostridiales|Lachnospiraceae|Clostridium_g35	0	0.0057	0	0.0016	0.0061	0.0028	0	0.0793	0	0.0199	0	0.0014	0	0.0044	0.0061	0.0015	0	0	0	0.0053	0	0	0	0	0.003	0	0	0	0.0197	0	0	0.047	0.0015	0.0036	0.0042	0	0.0016	0.0015	0	0.0188	0.0015	0	0	0	0	0.0014	0	0.0198	0
Bacteria|Firmicutes|Erysipelotrichi|Erysipelotrichales|Erysipelotrichaceae|Clostridium_g6	0.0156	0.0885	0	0.0235	0.0092	0.0014	0.0029	0.1784	0.0754	0.3833	0	0.0072	0.0014	0.0044	0.4839	0.0149	0.0044	0.0029	0	0.1298	0.0307	0.003	0.2241	0.0862	0	0.3311	0.0393	0	0.014	0	0	0.0483	0	0.131	0.0617	0.0827	0.0815	0.0046	0.0275	0.0538	0	0.3899	0.0044	0.0015	0	0	0	0.3653	0
Bacteria|Firmicutes|Clostridia|Clostridiales|Lachnospiraceae|Clostridium_g8	0	0	0	0	0	0	0.0015	0	0	0	0	0	0	0	0	0	0	0	0	0	0	0	0	0	0	0	0	0	0	0	0	0	0	0	0	0	0	0	0	0	0	0	0	0	0	0	0	0	0
Bacteria|Actinobacteria|Coriobacteriia|Coriobacteriales|Coriobacteriaceae|Collinsella	0.0212	0.0557	0.0913	0.1752	0.1607	0.6306	1.3819	0	0.1324	0.0015	0.3045	0.1304	0.1395	0.233	4.1954	1.0416	0.1261	0.2915	0.304	0.9194	0.852	1.133	0.3586	0.0014	0.8498	0.6813	0.7591	0.1793	0.504	0.1866	0.0426	0	0.3047	0.0018	0.2357	0.3591	0.1786	1.1778	0.1855	0	0.1139	0	0.0921	0.3134	0.1782	1.1288	0.412	1.4174	0.2233
Bacteria|Firmicutes|Erysipelotrichi|Erysipelotrichales|Erysipelotrichaceae|Coprobacillus	0.0014	0.0029	0	0	0.0015	0	0.655	0.3303	0	0.0061	0	0	0	0	0.0384	0	0.0044	0	0.0326	0.0013	0	0.003	0.0048	0.0028	0	0	0	0	0.0042	0	0	0.6267	0.009	0.0592	0	0.0095	0.011	0.0046	0	0	0	0	0	0	0	0.0042	0.0016	0.017	0
Bacteria|Bacteroidetes|Bacteroidia|Bacteroidales|Barnesiellaceae|Coprobacter	0	0	0	0.5741	0	0	0	0	0.1693	0	0	0	0	0	0	0	0	0.0147	0	0	0	0.0015	0.0096	0.0167	0	0	0.0029	0.0291	0	0	0	0	0	0.0036	0	0	0.0031	0	0.0406	0	0.0073	0	0	0	0.0089	0	0.0031	0	0
Bacteria|Firmicutes|Clostridia|Clostridiales|Lachnospiraceae|Coprococcus	0.0014	0.0071	0.1266	0.9777	0.0077	0.1023	1.4465	0.0026	3.1279	0.0107	2.0515	0.0043	0.9419	0.1209	0.0015	2.8603	0.0132	0.6258	1.1771	0.0079	0.0132	0.1634	1.7946	6.7115	0.1694	0.4622	0.0335	0.2575	1.5598	0.0044	0.5848	0.0013	2.486	1.3634	0.0225	0.0163	0.2162	0.4785	2.846	0	0.8964	0.0028	0.0015	0.5258	0.0356	1.3712	0.9183	0	0.0609
Bacteria|Firmicutes|Clostridia|Clostridiales|Lachnospiraceae|Coprococcus_g2	0	0.5027	0.0692	0.4067	0.5172	0.534	0.3187	1.353	0.2324	0.9489	0.314	0.0115	0.2646	0.0481	0.0061	0.7637	0.0249	0.7921	0.3179	0.1471	0.0234	0.2723	0.8901	0.2293	0.0091	0.016	0.577	0.0368	0.3833	0.043	0.1523	1.2809	0.1576	0.1704	0.6174	0.8118	0.0047	0.0751	0.2217	0.5028	0.2482	0.0379	0.0219	0.6741	0.1942	0.0665	0.4135	0.1289	0.3667
Bacteria|Actinobacteria|Coriobacteriia|Coriobacteriales|Coriobacteriaceae|Coriobacteriaceae_uc	0	0	0	0	0	0	0	0	0	0	0	0	0	0	0	0	0	0	0	0	0	0	0	0	0	0.024	0	0	0	0	0	0	0	0	0	0	0	0	0	0	0	0	0	0	0	0	0	0	0
Bacteria|Actinobacteria|Actinobacteria_c|Corynebacteriales|Corynebacteriaceae|Corynebacterium	0.0014	0	0.0015	0.0031	0.0046	0.0014	0	0	0	0	0	0	0	0	0.0015	0	0	0.0029	0.0078	0.0013	0.0073	0	0	0.0014	0	0	0.0321	0.0276	0	0	0	0	0	0	0.0014	0	0	0.0123	0.0014	0	0	0	0	0	0	0	0	0	0
Bacteria|Proteobacteria|Gammaproteobacteria|Enterobacterales|Enterobacteriaceae|Cronobacter	0	0	0	0	0.0015	0	0	0	0	0	0	0	0	0	0	0	0	0	0	0	0	0	0	0	0	0	0	0	0	0	0	0	0	0	0	0	0	0	0	0	0.0029	0	0	0	0	0	0	0	0
Bacteria|Firmicutes|Clostridia|Clostridiales|Lachnospiraceae|Cuneatibacter	0	0	0	0	0	0	0	0.0013	0	0	0	0	0	0	0	0	0	0	0	0	0	0	0	0	0	0	0	0	0	0	0	0	0	0	0	0	0	0	0	0	0	0	0	0	0	0	0	0	0
Bacteria|Firmicutes|Clostridia|Clostridiales|Lachnospiraceae|DQ057459_g	0	0	0	0	0	0	0	0	0	0	0	0	0	0	0.063	0	0	0	0	0	0	0	0	0	0.0015	0	0	0	0	0	0	0	0	0	0	0	0	0	0	0	0	0	0	0	0	0	0	0	0
Bacteria|Firmicutes|Clostridia|Clostridiales|Lachnospiraceae|DQ238618_g	0	0	0	0	0	0.0028	0	0.0013	0	0	0	0	0	0	0	0.0045	0	0	0	0	0	0	0.0016	0.0014	0	0	0	0	0	0	0.0015	0	0	0	0	0.0054	0	0	0	0	0	0	0	0	0	0	0	0	0
Bacteria|Firmicutes|Clostridia|Clostridiales|Lachnospiraceae|DQ456197_g	0	0	0	0	0	0	0	0	0	0	0	0	0	0	0.0061	0	0	0	0	0	0	0	0	0	0	0	0	0	0	0	0	0	0	0	0	0	0	0	0	0	0	0	0	0	0	0	0	0	0
Bacteria|Firmicutes|Clostridia|Clostridiales|Lachnospiraceae|DQ673521_g	0	0	0	0	0	0	0	0	0	0	0	0	0	0	0	0	0	0	0	0	0	0	0	0	0	0	0	0.0015	0	0	0	0	0	0	0	0	0	0	0	0	0	0	0	0	0	0	0	0	0
Bacteria|Firmicutes|Clostridia|Clostridiales|Ruminococcaceae|DQ777889_g	0	0	0	0	0	0	0	0	0	0	0	0	0	0.016	0	0	0	0	0	0	0	0	0	0	0	0	0	0	0	0	0	0	0	0	0	0	0	0	0	0	0	0	0	0	0	0	0	0	0
Bacteria|Firmicutes|Clostridia|Clostridiales|Lachnospiraceae|DQ800447_g	0	0.0171	0.025	0.0125	0	0.0057	0	0	0.1478	0	0.0096	0	0.0331	0	0	0	0	0	0.0543	0	0	0.0575	0.0016	0.032	0	0	0	0	0	0.0089	0.0442	0	0.0375	0	0	0	0	0	0	0	0	0	0	0.0168	0.0143	0.0208	0.0314	0	0.0108
Bacteria|Actinobacteria|Coriobacteriia|Coriobacteriales|Coriobacteriaceae|DQ807451_g	0	0	0	0	0	0	0	0	0	0	0	0	0	0	0	0.0015	0	0	0	0	0	0	0	0	0	0.008	0	0.0015	0	0	0	0	0	0	0	0	0	0	0	0	0	0	0	0	0	0	0	0	0
Bacteria|Firmicutes|Clostridia|Clostridiales|Dehalobacterium_f|Dehalobacterium_f_uc	0	0	0	0	0	0	0	0	0	0	0	0	0	0	0	0	0	0	0	0	0	0	0	0	0	0	0	0.0077	0	0	0	0	0	0	0	0	0	0	0	0	0	0	0	0	0	0	0	0	0
Bacteria|Proteobacteria|Deltaproteobacteria|Desulfovibrionales|Desulfovibrionaceae|Desulfovibrio	0	0	0	0	0	0	0	0	0	0	0.0414	0	0	0	0	0	0	0	0	0	0	0	0	0	0.0786	0.1711	0.0146	0.2974	0	0	0	0	0	0	0	0	0	0.0061	0	0	0	0	0	0.1712	0	0	0	0	0
Bacteria|Firmicutes|Negativicutes|Veillonellales|Veillonellaceae|Dialister	0.0708	0.7169	1.4739	0.0156	0.0949	0.0639	0	0.5523	0.6896	0	0.0446	0.0014	0.0014	0	0.8618	0.0238	0	0.0015	0.2528	0	0.0029	0	0	1.483	0.0015	0.1663	0.0015	0	3.6292	0.0222	0.003	0.0052	0.0045	1.6989	0.014	0.0014	2.7057	0	0.0478	0	0.0015	0.0028	0	0.5182	2.0596	0	0.4214	0	0
Bacteria|Firmicutes|Erysipelotrichi|Erysipelotrichales|Erysipelotrichaceae|Dielma	0	0.0014	0	0	0	0	0	0	0	0.0015	0	0	0	0	0	0	0	0	0	0	0	0	0	0	0	0.0752	0.0058	0	0	0	0	0	0	0	0	0	0	0.0015	0	0	0	0	0	0	0	0	0	0	0
Bacteria|Firmicutes|Bacilli|Lactobacillales|Carnobacteriaceae|Dolosigranulum	0	0	0	0	0	0	0	0	0	0	0	0	0	0	0	0	0	0	0	0	0	0	0	0	0	0	0	0	0	0.0015	0	0	0	0	0	0	0	0	0	0	0	0	0	0	0	0	0	0	0
Bacteria|Firmicutes|Clostridia|Clostridiales|Lachnospiraceae|Dorea	0.0042	1.9492	3.4072	1.5002	2.0873	2.2226	2.9018	0.0119	0.8297	0.023	2.5297	2.2431	1.1403	1.4607	1.0154	1.9346	0.9724	2.4662	2.7017	9.1309	0.8608	1.6156	2.0892	1.0632	1.237	0.9964	7.6174	2.4418	1.7423	4.233	4.7209	0.0144	2.6436	0.0664	0.7844	1.4393	1.4508	1.2239	1.2303	0.0013	0.6862	0.0084	1.6621	3.3156	0.8071	3.2049	3.3351	2.5262	0.5088
Bacteria|Firmicutes|Clostridia|Clostridiales|Lachnospiraceae|EF025282_g	0	0	0	0	0	0	0	0	0	0	0	0	0	0	0	0	0	0	0	0	0	0	0	0.0056	0	0	0	0	0	0	0	0	0	0	0	0	0	0	0	0	0	0	0	0	0	0	0	0	0
Bacteria|Firmicutes|Clostridia|Clostridiales|Lachnospiraceae|EF031002_g	0	0	0	0	0	0	0	0.0026	0	0	0.0032	0	0	0	0	0	0	0	0	0	0	0	0	0	0	0	0	0	0	0.0015	0	0	0	0	0	0	0	0	0	0	0	0	0	0	0	0	0	0	0
Bacteria|Firmicutes|Clostridia|Clostridiales|Ruminococcaceae|EF404387_g	0	0	0	0	0	0	0	0	0	0	0	0	0	0	0	0	0	0	0.0093	0	0	0.0892	0	0	0	0.0048	0	0.0107	0	0	0	0	0	0	0	0	0	0	0	0	0	0	0	0	0	0	0.0031	0	0
Bacteria|Firmicutes|Clostridia|Clostridiales|Lachnospiraceae|EU137610_g	0	0	0	0	0	0	0	0	0.0031	0	0	0	0	0	0	0	0	0	0	0	0	0	0	0	0	0	0.0029	0	0	0.0044	0	0	0	0	0	0	0	0	0	0	0	0	0	0	0	0	0	0	0
Bacteria|Firmicutes|Clostridia|Clostridiales|Lachnospiraceae|EU462118_g	0	0	0	0	0	0	0	0	0	0	0	0	0	0	0	0	0	0	0	0	0	0	0.0032	0	0	0	0	0	0	0	0	0	0	0	0	0	0	0	0	0	0	0	0	0	0	0	0	0	0
Bacteria|Firmicutes|Clostridia|Clostridiales|Lachnospiraceae|EU471610_g	0	0	0	0	0	0	0	0	0.0015	0	0	0	0	0	0	0	0	0	0	0	0	0	0	0	0.0015	0	0.0015	0	0	0	0	0	0	0	0	0	0	0	0	0	0	0	0	0	0	0	0	0	0
Bacteria|Firmicutes|Clostridia|Clostridiales|Lachnospiraceae|EU474900_g	0	0	0	0	0	0	0	0	0	0	0	0	0	0	0	0	0	0	0	0	0	0	0	0	0	0	0.0073	0	0	0	0	0	0	0	0	0	0	0	0	0	0	0	0	0.0015	0	0	0	0	0
Bacteria|Firmicutes|Clostridia|Clostridiales|Lachnospiraceae|EU475449_g	0	0	0	0.0016	0.0015	0	0	0	0.0015	0	0	0	0.0029	0.0015	0	0	0	0	0	0	0	0.0015	0	0	0	0.0048	0	0	0	0	0	0.0013	0	0	0	0	0	0	0.0029	0	0	0	0	0	0	0	0	0	0
Bacteria|Firmicutes|Clostridia|Clostridiales|Lachnospiraceae|EU475512_g	0	0	0	0.0047	0	0	0	0	0	0	0	0	0.0029	0.0015	0	0.003	0	0	0	0	0	0	0	0	0	0	0	0.0015	0	0	0	0	0	0	0	0	0	0	0	0	0	0	0	0	0	0	0.0016	0	0
Bacteria|Firmicutes|Clostridia|Clostridiales|Eubacteriaceae|EU542464_g	0	0	0	0	0	0	0	0	0	0	0	0	0	0	0	0	0	0	0	0	0	0	0	0	0	0	0	0.0046	0	0	0	0	0	0	0	0	0	0	0	0	0	0	0	0	0	0	0	0	0
Bacteria|Firmicutes|Clostridia|Clostridiales|Ruminococcaceae|EU775066_g	0	0	0	0	0	0	0	0	0	0	0	0	0	0	0	0	0	0	0	0	0	0	0	0	0	0	0	0.0322	0	0	0	0	0	0	0	0	0	0	0	0	0	0	0	0	0	0	0	0	0
Bacteria|Firmicutes|Clostridia|Clostridiales|Lachnospiraceae|EU778577_g	0	0	0	0.0375	0	0	0.0029	0	0	0	0	0.0014	0	0	0	0.003	0	0.0015	0	0.0026	0.0015	0	0	0	0	0	0.0029	0	0	0	0	0	0	0.0018	0	0	0.0047	0	0.0014	0	0	0	0	0	0	0.0028	0	0	0
Bacteria|Firmicutes|Clostridia|Clostridiales|Lachnospiraceae|EU778596_g	0	0	0	0	0	0	0	0.0079	0	0	0	0	0	0	0	0	0	0	0	0	0	0	0	0	0	0	0	0	0	0	0	0	0	0	0	0	0	0	0	0	0	0	0	0	0	0	0	0	0
Bacteria|Firmicutes|Clostridia|Clostridiales|Lachnospiraceae|EU778925_g	0	0	0	0.0016	0	0	0	0	0	0.0015	0	0.0014	0	0.0029	0	0	0.0015	0	0	0.0013	0	0	0	0	0	0	0	0	0	0.003	0	0	0	0	0	0	0	0	0	0	0	0	0	0	0	0	0	0.0042	0
Bacteria|Firmicutes|Clostridia|Clostridiales|Ruminococcaceae|EU779465_g	0	0	0	0.0016	0	0	0.0015	0	0	0	0.0032	0	0.0014	0.0015	0	0	0.0015	0.0029	0.0016	0.0053	0	0.0015	0.0016	0.0014	0.003	0.0064	0	0.0015	0.0056	0.0044	0.0046	0	0.0075	0	0	0	0.0031	0	0.0014	0	0.0015	0	0	0	0	0.0014	0.0016	0.0071	0
Bacteria|Firmicutes|Clostridia|Clostridiales|Ruminococcaceae|EU794101_g	0	0	0	0	0	0	0	0	0	0	0	0	0	0	0	0	0	0	0.0016	0	0	0	0	0	0	0	0	0	0	0	0	0	0	0	0	0	0	0	0	0	0	0	0	0	0	0	0	0	0
Bacteria|Firmicutes|Clostridia|Clostridiales|Ruminococcaceae|EU794292_g	0	0	0	0	0	0	0	0	0	0	0.0351	0	0	0	0	0	0	0	0	0	0	0	0	0	0	0	0	0.0383	0	0	0	0	0	0	0	0	0	0	0	0	0	0	0	0.0474	0	0	0	0	0
Bacteria|Firmicutes|Clostridia|Clostridiales|Ruminococcaceae|EU843243_g	0	0	0	0	0	0	0	0	0	0	0	0	0	0	0	0	0	0	0	0	0	0	0	0	0	0	0	0.0015	0	0	0	0	0	0	0	0	0	0	0	0	0	0	0	0	0	0	0	0	0
Bacteria|Firmicutes|Clostridia|Clostridiales|Lachnospiraceae|EU844487_g	0	0	0	0	0	0	0	0	0	0	0	0	0	0	0	0	0	0	0	0	0	0	0	0	0.003	0	0	0	0	0	0	0	0	0	0	0	0	0	0	0	0	0	0	0	0	0	0	0	0
Bacteria|Firmicutes|Clostridia|Clostridiales|Lachnospiraceae|EU844681_g	0	0	0.0044	0.0031	0.0015	0	0.0088	0.0608	0	0.0031	0.0096	0	0.0029	0	0	0.0119	0.0015	0.0029	0.0093	0.0013	0	0	0.0032	0.0083	0.0076	0	0	0	0.0028	0.003	0.0046	0.0013	0.003	0	0	0.0081	0	0	0.0029	0	0	0	0	0.0031	0	0.0042	0.0016	0	0
Bacteria|Actinobacteria|Coriobacteriia|Coriobacteriales|Coriobacteriaceae|Eggerthella	0.0127	0.0186	0.0015	0.0031	0.0092	0	0.0029	0.0436	0.0062	0.0705	0.0016	0.0086	0.0043	0.0087	0.0092	0.0149	0.0044	0.0044	0.0016	0.0596	0.0219	0.0983	0.0224	0.0014	0.006	0.0048	0.0219	0	0.0028	0	0	0.0483	0	0.0197	0.0407	0.0149	0	0.0046	0	0.0027	0.0131	0.0645	0.0482	0	0.0018	0	0	0.2039	0.0054
Bacteria|Firmicutes|Clostridia|Clostridiales|Lachnospiraceae|Eisenbergiella	0.0014	0.3456	0.0751	0.1502	0.759	0.0199	0.1043	0.0185	0.2232	0.0199	0.11	0.0588	0.2689	1.2641	0.0061	0.055	0.0029	0.131	0.1303	0.0132	0.0541	0.0847	0.5459	0.0931	0.0227	0.1567	0.2098	0.2882	0.0702	0.1703	0.0716	0.1658	0.1786	0.2476	0.2652	0.0014	0.036	0.0199	0.2492	0.7005	0.2453	0	0.0921	0.0871	0.0641	0.108	0.2642	0.0425	0.0514
Bacteria|Firmicutes|Clostridia|Clostridiales|Mogibacterium_f|Emergencia	0	0	0	0	0	0	0.0015	0	0	0	0	0	0	0.0175	0.0184	0	0	0	0	0	0	0	0	0	0	0	0	0	0.2345	0	0	0	0	0	0	0	0	0	0	0	0.0058	0	0	0	0	0	0	0.0085	0
Bacteria|Proteobacteria|Gammaproteobacteria|Enterobacterales|Enterobacteriaceae|Enterobacter	0.0028	0.0243	0	0	0.0077	0.0057	0	0	0.0169	0.0169	0	0.0129	0	0.0015	0.0031	0	0	0.0368	0.0016	0.0132	0	0	0	0.0139	0	0	0.0015	0.0015	0	0	0.003	0	0	0.0018	0.0014	0	0	0.2132	0.029	0	0.0234	0.0014	0	0.0031	0	0.0014	0	0	0
Bacteria|Proteobacteria|Gammaproteobacteria|Enterobacterales|Enterobacteriaceae|Enterobacteriaceae_g	0.0071	0.0186	0	0.0297	0.023	0.0014	0.0029	0.6342	0.7743	5.6492	0.0271	0.0258	0.0043	0	0	0.0045	0.0044	0.0177	0.0202	0.1047	9.0489	0.003	0.008	0.0486	0	0.0016	0.0029	0	0.0028	0.0104	0.0046	0	0	0.0072	0	0.0054	0	0.0123	0.113	0.0013	0.1402	0.4783	0	0.0474	0.0036	0.0097	0.0047	0.0057	0.0041
Bacteria|Proteobacteria|Gammaproteobacteria|Enterobacterales|Enterobacteriaceae|Enterobacteriaceae_uc	0.0099	0.0129	0	0.0063	0.0046	0.0014	0	0.0304	0.0015	0.0828	0.0048	0.0029	0	0.0117	0	0	0.0015	0.0294	0.0109	0.0437	0.0029	0	0	0.0222	0	0	0.0044	0	0	0	0	0	0.0015	0.0018	0	0.0014	0.0016	0.092	0.0159	0.0054	0.0365	0.0028	0	0.0061	0	0	0.0031	0	0
Bacteria|Firmicutes|Bacilli|Lactobacillales|Enterococcaceae|Enterococcus	0.0113	0.5426	0.0074	0.0219	0.0122	0.0114	0	0.0013	0	5.4591	0.0096	0.0502	0.0043	0.0917	0.0123	0.003	0.0015	0.3445	0.0062	0.0066	0.0073	0.003	2.9409	0.1001	0	0.3535	0.0029	0.0031	0.0014	0.0044	0.0015	0.0418	1.216	0.0018	0.0042	0.0014	0.0047	0.0153	0.0043	0.0094	0.0715	0.1501	0.0044	0.0107	0.0036	0	0.0598	1.7997	0
Bacteria|Actinobacteria|Coriobacteriia|Coriobacteriales|Coriobacteriaceae|Enterorhabdus	0	0	0	0	0	0	0	0	0	0	0	0	0	0	0	0	0	0	0	0	0	0	0	0	0	0.0768	0	0	0	0	0	0	0	0	0	0	0	0.0031	0	0	0	0	0	0	0	0	0	0	0
Bacteria|Proteobacteria|Gammaproteobacteria|Enterobacterales|Erwiniaceae|Erwinia	0	0	0	0	0	0	0	0	0	0.0138	0	0	0	0	0	0	0	0	0	0.0026	0	0	0	0	0	0	0	0	0	0	0	0	0	0	0	0	0	0	0	0	0	0	0	0	0	0	0	0	0
Bacteria|Proteobacteria|Gammaproteobacteria|Enterobacterales|Erwiniaceae|Erwiniaceae_uc	0	0	0	0	0	0	0	0	0	0	0	0	0	0	0	0	0	0	0	0	0.0015	0	0	0	0	0	0	0	0	0	0	0	0	0	0	0	0	0	0	0	0	0	0	0	0	0	0	0	0
Bacteria|Firmicutes|Erysipelotrichi|Erysipelotrichales|Erysipelotrichaceae|Erysipelotrichaceae_uc	0.0241	0.0029	0	0	0	0	0	0	0	0	0	0	0	0	0	0	0	0	0	0	0	0	0	0	0	0.024	0	0	0	0	0	0	0	0	0	0	0	0	0	0	0	0	0	0	0	0	0.0031	0	0
Bacteria|Proteobacteria|Gammaproteobacteria|Enterobacterales|Enterobacteriaceae|Escherichia	3.112	0.0257	0.0015	0.0063	0.0474	0.0014	0.0279	0.5272	0.0108	0.023	0.8895	0.0057	0.0014	0	0	0.0505	0.0308	0	11.2193	0.0026	0.0015	0.0408	0.0048	0.0556	0.003	0.008	0.0539	0.0261	0.0056	0.0044	0.0046	0.1841	0	0	0.0042	0.0027	0.6267	0.0184	0.1	0.2165	0.0803	0	0.0278	3.6625	0.8017	0	4.6103	0.0736	0
Bacteria|Firmicutes|Clostridia|Clostridiales|Eubacteriaceae|Eubacterium	0	0	0	0.0016	0	0.0014	0	0	0	0.0015	0	0.0129	0	0.0248	0	0	0	0	0	0.0146	0	0	0.0032	0.0042	0.0015	0.3311	0.0641	0.0291	0	0	0	0	0	0	0	0.0027	0	0.0031	0	0	0	0	0.0482	0.0061	0	0	0	0.0255	0
Bacteria|Firmicutes|Clostridia|Clostridiales|Mogibacterium_f|Eubacterium_g10	0	0	0	0	0	0	0.0015	0	0.0031	0	0	0	0	0	0	0.003	0	0	0	0.0026	0.0015	0	0.0016	0	0	0	0	0	0	0	0	0	0	0	0	0.0027	0.0078	0	0	0	0	0	0	0	0	0	0	0.0028	0
Bacteria|Firmicutes|Clostridia|Clostridiales|Mogibacterium_f|Eubacterium_g11	0	0.0014	0.0015	0	0.0046	0.0028	0	0	0	0	0.0016	0	0.0014	0	0	0	0	0	0	0	0	0	0	0	0	0	0	0	0	0.003	0	0	0	0	0	0	0	0	0	0	0	0	0	0.0015	0	0	0	0.0014	0
Bacteria|Firmicutes|Clostridia|Clostridiales|Mogibacterium_f|Eubacterium_g14	0	0	0	0	0	0	0	0	0	0	0	0	0	0	0	0	0	0	0	0.0013	0.0029	0	0.0016	0	0	0	0	0	0	0	0.003	0	0	0	0	0	0.0016	0	0	0	0	0	0	0	0	0	0	0	0
Bacteria|Firmicutes|Clostridia|Clostridiales|Lachnospiraceae|Eubacterium_g17	0	0.0014	0	0.122	0	0	0	0.0026	0.0031	0	0	0	0.1582	0.3539	0	0.003	0	0.1252	0.0031	0.0026	0	0.0287	0.0224	0.0042	0.065	0.088	0.0073	0.0751	0.0281	0	0.0015	0	0.0405	0	0	0	0.0016	0.0583	0.2507	0	0.1518	0	0	0	0	0.0111	0.0079	0	0.0014
Bacteria|Firmicutes|Clostridia|Clostridiales|Lachnospiraceae|Eubacterium_g20	0	0	0.0103	0.0329	0.0275	0.0028	0.6858	0.0145	0.0308	0.0046	0.0781	0.0014	0.0345	0.0175	0.0108	0.4354	0.0205	0.0398	0.0667	0.0225	0.0044	0.0015	0.2978	0.0334	0.0015	0.0512	0.0102	0.0015	0.0197	0.0163	0.0122	0	0.0105	0.0108	0.0042	0.0149	0.011	0.0322	0.0159	0	0.0292	0.0056	0.0687	0.0031	0.0036	0.0097	0.0189	0.0014	0.023
Bacteria|Firmicutes|Clostridia|Clostridiales|Lachnospiraceae|Eubacterium_g21	1.3699	0.754	0.1001	0.1486	1.0008	0.1264	0.3657	0.0013	0.1709	0.0077	0.2232	0.2523	0.128	0.2942	0.1536	0.2734	0.9768	0.4697	0.1985	1.3143	1.2509	0.3252	0.2321	0.3308	0.2178	0.0032	0.2142	0.4338	0.1572	0.4814	0.7112	0	0.2177	0.427	0.5711	0.4174	0.3431	0.0859	0.1681	0	0.3314	0.0014	0.1272	0.1101	0.1532	0.3532	0.3318	0.6868	0.0812
Bacteria|Firmicutes|Clostridia|Clostridiales|Ruminococcaceae|Eubacterium_g23	0.0594	0.1385	0.3033	1.0137	0	0.2656	0.9839	0	0.0308	0.0046	1.186	0.9617	0.604	0.8679	0.4593	0.7221	0.3403	0.3121	1.4796	0.2358	0.0102	0.4901	0.8517	0.5393	0.5187	0.9676	2.12	0.9457	2.7433	0.6769	0.8985	0.0039	0.9653	0.9149	0.0042	0.2778	1.7625	5.5472	0.5478	0	0.6132	0.0028	1.0087	2.2302	0	1.1025	3.3178	0.8553	0.18
Bacteria|Firmicutes|Clostridia|Clostridiales|Lachnospiraceae|Eubacterium_g24	0.0014	0.0014	0.0147	2.0461	0.0092	0.0043	0.1263	0.004	0.0077	0.0015	0.8209	0	0.0877	0.4369	0.6237	0.0045	0.0103	0.0147	0.4296	0.0026	0.0058	0.0091	0.0096	1.2411	0.2631	0.9548	1.3405	0.2161	1.1386	0.0074	0.0183	0.0052	0.2237	0.0036	0.0084	0.0027	0.0063	0.1181	0.0391	0	0.0861	0	0	0.3302	0	0.0249	0.044	0.0014	0.0014
Bacteria|Firmicutes|Clostridia|Clostridiales|Lachnospiraceae|Eubacterium_g4	0	0.0014	0.0353	0.9965	0.4101	0.0298	0.3466	0.0476	0.3587	0.0705	0.0064	0.0043	0.0935	0.233	0.0031	0.3893	0.1496	0.0604	0.0155	0.0053	0.0029	0.7352	0.0576	0.5434	0.003	0.0016	1.1423	0.0322	0.7595	0.0696	0.0807	0.0013	0.2342	1.4011	0.3466	0.0041	0.0815	0.0015	0.2768	0	0.2978	0.3142	0	0.0015	0.016	0.1205	0.0487	0.548	0.3288
Bacteria|Firmicutes|Clostridia|Clostridiales|Lachnospiraceae|Eubacterium_g5	0.0142	4.137	1.8052	3.1677	3.8012	2.4626	2.3467	2.422	1.3438	4.8367	1.1796	5.627	3.4411	0.8039	3.1231	4.2407	3.7592	2.2601	4.1115	6.0056	5.318	7.4637	2.4942	2.0347	3.8258	4.7822	3.1807	1.8133	2.0877	1.9299	4.7041	2.0329	2.7667	3.9359	3.1981	4.7285	4.8208	3.2437	1.7259	3.1824	1.3008	3.8515	3.1737	5.6803	1.5429	5.2409	6.0459	5.8991	1.107
Bacteria|Firmicutes|Clostridia|Clostridiales|Ruminococcaceae|Eubacterium_g8	0	0.0014	0.0015	0.5522	0.0046	0	0.0132	0	0.7712	0	0	0.0158	0	1.1403	0.0015	0.1501	0	0.2915	0.1132	0	0	0.1392	1.2631	0.0014	0	1.1708	0.663	0.1855	0.0028	0.003	0.0183	0.0013	0	0.0807	0	0	0	0.0215	0.2826	0	0.1781	0	0.0512	0	0	0.0499	0.2563	0	0
Bacteria|Firmicutes|Clostridia|Clostridiales|Lachnospiraceae|Extibacter	0	0	0	0	0	0	0	0.0026	0	0	0.0016	0	0	0	0	0	0	0	0	0.0013	0	0	0	0	0	0.0016	0	0	0	0	0	0	0	0	0	0	0	0	0	0	0	0.0028	0	0	0	0	0	0.0057	0
Bacteria|Firmicutes|Tissierellia|Tissierellales|Peptoniphilaceae|Ezakiella	0	0	0	0.0016	0.0107	0	0	0	0	0	0	0	0	0	0	0	0	0	0.0031	0	0	0	0	0	0	0	0.0015	0	0	0	0.0046	0	0	0	0	0	0	0	0	0	0	0	0	0	0	0	0	0	0
Bacteria|Actinobacteria|Coriobacteriia|Coriobacteriales|Coriobacteriaceae|FCNB_g	0	0	0	0	0	0	0	0	0	0	0.0016	0	0	0	0	0	0	0	0	0	0	0	0	0	0	0	0	0	0	0	0	0	0	0	0	0	0	0	0	0	0	0	0	0	0	0	0	0	0
Bacteria|Firmicutes|Clostridia|Clostridiales|Thermincola_f|FJ269091_g	0	0	0	0	0	0	0	0	0	0	0	0	0	0	0	0	0	0	0	0	0	0	0	0	0	0	0	0.0031	0	0	0	0	0	0	0	0	0	0	0	0	0	0	0	0	0	0	0	0	0
Bacteria|Firmicutes|Clostridia|Clostridiales|Ruminococcaceae|FJ366802_g	0	0	0	0.0016	0	0	0	0	0	0	0	0	0	0	0	0	0	0	0.0016	0	0	0	0	0	0	0	0	0.0031	0	0	0	0	0	0	0	0	0	0.0046	0	0	0	0	0	0	0	0	0	0	0
Bacteria|Firmicutes|Clostridia|Clostridiales|Lachnospiraceae|FJ367817_g	0	0	0	0	0	0	0.0044	0	0	0	0	0	0	0	0	0	0	0	0	0	0	0	0	0	0	0	0	0	0	0	0	0	0	0	0	0	0	0	0	0	0	0	0	0	0	0	0	0	0
Bacteria|Tenericutes|Mollicutes|Acholeplasmatales|Acholeplasmataceae|FJ507320_g	0	0	0	0	0	0	0	0	0	0	0	0	0	0	0	0	0	0	0	0	0	0	0.0144	0	0	0	0	0	0	0	0	0	0	0	0	0	0	0	0	0	0	0	0	0	0	0	0	0	0
Bacteria|Firmicutes|Clostridia|Clostridiales|Lachnospiraceae|FJ534957_g	0	0	0	0.0031	0	0	0	0.0053	0	0	0	0	0	0	0	0	0	0	0	0	0	0	0	0	0	0	0	0	0	0	0	0	0	0	0	0	0	0	0	0	0	0	0	0	0	0	0	0	0
Bacteria|Firmicutes|Erysipelotrichi|Erysipelotrichales|Erysipelotrichaceae|FJ677212_g	0	0	0	0	0	0	0	0	0	0	0	0	0	0	0	0	0	0	0	0	0	0	0	0	0	0	0	0	0.0842	0	0	0	0	0	0	0	0	0	0	0	0	0	0	0	0	0	0	0	0
Bacteria|Firmicutes|Clostridia|Clostridiales|Lachnospiraceae|FJ680371_g	0	0	0	0	0	0	0	0	0	0	0	0	0	0	0.0015	0	0	0	0	0	0	0	0	0	0	0	0	0	0	0	0	0	0	0	0	0	0	0	0	0	0	0	0	0	0	0	0	0	0
Bacteria|Firmicutes|Clostridia|Clostridiales|Lachnospiraceae|FJ681385_g	0	0	0	0	0	0	0.0029	0	0	0	0.0032	0	0	0	0	0.0015	0	0	0	0	0	0	0	0	0	0	0.0015	0	0	0	0	0	0	0	0	0	0	0	0	0	0	0	0	0	0	0	0	0	0
Bacteria|Firmicutes|Clostridia|Clostridiales|Lachnospiraceae|FJ681456_g	0	0	0	0	0	0	0	0	0	0	0	0	0	0	0	0	0	0	0	0	0	0.0015	0	0	0	0	0	0	0	0	0	0	0	0	0	0	0	0	0	0	0	0	0	0	0	0	0	0	0
Bacteria|Firmicutes|Clostridia|Clostridiales|Lachnospiraceae|FJ825526_g	0.0042	0.0071	0	0	0	0	0	0.0172	0.0046	0.0261	0.0016	0.0029	0	0	0.0015	0	0	0.0059	0	0.0079	0.0015	0.0045	0.0048	0	0	0	0.0015	0	0	0	0.0091	0.0026	0	0	0.0028	0.0041	0.0016	0	0	0.0121	0	0.0056	0	0	0	0.0014	0	0.0071	0
Bacteria|Firmicutes|Clostridia|Clostridiales|Christensenellaceae|FJ848448_g	0	0	0	0	0	0	0	0	0	0	0	0	0	0	0	0	0	0	0	0	0	0.003	0	0	0	0	0	0.0031	0	0	0	0	0	0	0	0	0	0	0	0	0	0	0	0	0	0	0	0	0
Bacteria|Firmicutes|Clostridia|Clostridiales|Lachnospiraceae|FJ880297_g	0	0	0	0	0	0	0	0	0	0	0	0	0	0	0	0	0	0	0	0	0	0	0	0	0	0	0.0029	0	0	0	0	0	0	0	0	0	0	0.0046	0	0	0	0	0	0	0	0	0	0	0
Bacteria|Firmicutes|Clostridia|Clostridiales|Ruminococcaceae|FJ880790_g	0	0	0	0	0	0	0	0	0	0	0	0	0	0	0	0	0	0	0.0031	0	0	0	0	0	0	0	0	0	0	0	0	0	0	0	0	0	0	0	0	0	0	0	0	0	0	0	0	0	0
Bacteria|Firmicutes|Clostridia|Clostridiales|Lachnospiraceae|FJ881160_g	0	0	0.0015	0	0	0	0	0.0053	0.0077	0.0015	0.0016	0	0	0	0	0	0	0	0.0016	0	0	0	0	0.0014	0	0	0	0	0	0	0	0.0013	0.0045	0	0	0	0	0	0.0014	0	0	0	0	0.0031	0.0018	0	0.0063	0.0028	0
Bacteria|Firmicutes|Clostridia|Clostridiales|Lachnospiraceae|FMWZ_g	0	0	0	0	0.0031	0	0	0.0013	0	0	0	0	0	0.0015	0	0.0119	0	0	0	0	0	0.0015	0.0016	0.0014	0.0015	0	0	0	0	0	0	0	0	0	0	0	0	0	0	0	0	0	0	0	0	0	0	0	0
Bacteria|Firmicutes|Clostridia|Clostridiales|Lachnospiraceae|FN436095_g	0	0	0	0	0	0	0	0	0	0	0	0	0	0	0	0	0	0	0	0	0	0.0061	0	0	0	0	0	0	0	0	0	0	0	0	0	0	0	0	0	0	0	0	0	0	0	0	0	0	0
Bacteria|Cyanobacteria|Vampirovibrio_c|FR888536_o|FR888536_f|FR888536_g	0	0	0	0	0	0	0	0	0	0	0	0	0	0.0189	0	0	0	0	0	0.0013	0	0.0106	0	0	0.0091	0	0	0.0169	0	0	0	0	0	0	0	0	0	0	0	0	0.0058	0	0	0	0	0	0	0	0
Bacteria|Firmicutes|Clostridia|Clostridiales|Ruminococcaceae|FTRU_g	0	0	0	0.0594	0	0	0	0	0	0	0	0.033	0.0029	0	0	0	0	0	0.1256	0	0	0	0.1313	0	0	0	0	0.0015	0	0.1244	0	0	0.0045	0	0	0	0.0078	0	0	0	0	0	0.1462	0	0	0.0028	0.0472	0	0
Bacteria|Firmicutes|Bacilli|Lactobacillales|Aerococcaceae|Facklamia	0	0	0	0	0.0015	0	0	0	0	0	0	0	0	0	0	0	0	0	0	0	0	0	0	0	0	0	0	0	0	0	0	0	0	0	0	0	0	0	0	0	0	0	0	0	0	0	0	0	0
Bacteria|Firmicutes|Clostridia|Clostridiales|Ruminococcaceae|Faecalibacterium	4.5017	3.4158	13.9334	14.5653	14.5069	6.0144	8.7378	3.1659	13.7445	15.1173	7.4983	5.5324	17.3622	13.2769	1.9756	3.2436	10.097	8.07	9.2124	0.057	0.0614	5.4306	11.2705	16.0707	9.0851	1.6442	9.5058	7.8112	14.2502	5.0387	13.8885	16.9476	18.3463	15.5768	11.1883	5.6461	6.4439	8.6712	25.5188	20.5289	12.9369	14.1661	19.757	6.9215	15.9314	10.0911	7.7629	0.0439	35.0551
Bacteria|Firmicutes|Clostridia|Clostridiales|Lachnospiraceae|Faecalicatena	0	0.2371	0	0.011	0.0704	0.0057	0.0543	0.0621	0.0139	0.0521	0.008	0.0258	0.0115	0.032	0.0061	0.0431	0.0161	0.0559	0.0124	0.0344	0.0029	0.0348	0.072	0.0111	0.0091	0.08	0.0408	0.0169	0.0168	0.0133	0.0213	0.0235	0.006	0.0108	0.0379	0.0976	0.0078	0.0199	0	0.0148	0.0073	0.0014	0.0175	0.0138	0	0.018	0.0252	0.0198	0.0027
Bacteria|Firmicutes|Erysipelotrichi|Erysipelotrichales|Erysipelotrichaceae|Faecalicoccus	0	0	0.0015	0	0	0	0	0	0	0	0	0	0	0	0	0	0	0	0	0	0	0	0	0	0	0	0	0	0	0	0	0	0.0015	0	0	0	0	0	0	0	0	0	0	0	0.0036	0	0	0	0
Bacteria|Firmicutes|Clostridia|Clostridiales|Lachnospiraceae|Faecalimonas	0	0.0014	0	0	0.0015	0	0.0059	0.1982	0	0.443	0.0016	0	0.0014	0.0015	0	0.0015	0.6659	0	0	0.3325	0.2046	0.0015	0.0016	0.0028	0	0.0016	0	0	0	0.3466	0.003	0.1763	0.0045	0.0197	0.0014	0.0027	0.058	0	0	0	0	2.6677	0	0	0	0.0097	0	0.354	0
Bacteria|Firmicutes|Erysipelotrichi|Erysipelotrichales|Erysipelotrichaceae|Faecalitalea	0	0	0	0	0	0	0	0	0	0	0	0	0	0	0	0	0	0	0	0	0	0	0.0016	0	0	0	0	0	0	0	0	0	0	0	0	0	0	0	0	0	0	0	0	0	0	0	0	0	0
Bacteria|Firmicutes|Clostridia|Clostridiales|Lachnospiraceae|Falcatimonas	0.0014	0.0014	0	0.0047	0.0015	0	0	0	0.0015	0	0	0.0014	0.0029	0	0	0	0	0	0	0.0026	0.0015	0	0	0	0	0	0	0	0	0.0015	0.003	0.0013	0.0015	0	0	0.0027	0.0031	0	0	0.0013	0	0.0014	0	0	0.0018	0	0	0	0
Bacteria|Firmicutes|Tissierellia|Tissierellales|Peptoniphilaceae|Fenollaria	0	0	0	0	0.0122	0	0	0	0	0	0	0	0	0	0	0	0	0	0	0	0.0015	0	0.0016	0	0	0.0016	0.0102	0	0	0	0	0.0078	0.0015	0	0	0	0	0	0	0	0.0029	0	0	0	0	0	0.0031	0	0
Bacteria|Firmicutes|Bacilli|Bacillales|Bacillaceae|Fictibacillus	0	0	0	0	0	0	0	0	0	0	0	0	0	0	0	0	0	0	0	0	0	0	0	0	0	0.0048	0	0	0	0	0	0	0	0	0	0	0	0	0	0	0	0	0	0	0	0	0	0	0
Bacteria|Firmicutes|Tissierellia|Tissierellales|Peptoniphilaceae|Finegoldia	0	0	0	0	0.023	0.0028	0	0	0	0.0107	0	0.0014	0	0	0	0	0	0	0	0	0	0.003	0	0	0	0	0	0	0	0	0	0.0039	0.003	0.0018	0.0014	0.0014	0	0	0	0	0	0.0014	0.0015	0	0.0018	0	0	0	0.0014
Bacteria|Firmicutes|Clostridia|Clostridiales|Lachnospiraceae|Frisingicoccus	0.0057	0.0014	0.2753	0.3176	0.1056	0.0454	0.4259	0.0119	0.568	0	0.3475	0.0258	0.1424	0.4019	0.0522	0.6657	0.0029	0.1693	0.273	0.053	0.0088	0.4478	0.3762	0.4878	0.2843	0.4382	1.1234	0.6698	0.3313	0.4651	0.5589	0	0.3183	0	0.007	0.0041	0.0016	0.5322	0.2043	0	0.5271	0	0.0497	0.8789	0.2316	0.2465	0.2909	0.211	0.2179
Bacteria|Firmicutes|Bacilli|Lactobacillales|Leuconostocaceae|Fructobacillus	0	0	0	0	0	0	0	0	0	0	0	0	0	0	0	0	0	0	0	0	0	0	0	0	0	0	0	0	0	0.0015	0.0076	0	0	0	0	0	0	0	0	0	0	0	0	0	0	0	0	0	0
Bacteria|Firmicutes|Clostridia|Clostridiales|Lachnospiraceae|Fusicatenibacter	18.1654	4.6896	1.6491	1.982	4.9198	0.6575	1.2189	16.5603	1.6732	8.0101	0.3188	7.3068	9.9594	2.0504	1.2428	2.0341	3.3823	3.9783	1.7587	2.2708	4.2512	1.8606	2.6655	3.002	3.1362	0.0832	0.8218	4.2872	1.199	1.8899	3.0777	3.1532	0.5404	4.4382	8.8126	8.9109	4.1722	6.8937	5.6776	0.4934	3.3112	12.8	4.1239	2.7133	2.5335	2.6606	0.3019	4.1815	4.5903
Bacteria|Fusobacteria|Fusobacteria_c|Fusobacteriales|Fusobacteriaceae|Fusobacteriaceae_uc	0	0	0	0	0	0	0	0	0	0	0	0	0	0	0	0	0	0	0	0	0	0	0	0	0	0	0	0	0	0.003	0	0	0	0	0	0	0	0	0	0	0	0	0	0	0	0	0	0	0
Bacteria|Fusobacteria|Fusobacteria_c|Fusobacteriales|Fusobacteriaceae|Fusobacterium	0	0	0	0	0.0031	0	0	0	0	0.0015	0	0	0	0	0	0	0	0	0.0016	0	0	0	0	0	0	0	0	0	0	2.272	0	0.0013	0	0	0.014	0	0	0	0	0.0054	0.0029	0	0	0	0	0	0	0.0028	0
Bacteria|Firmicutes|Clostridia|Clostridiales|Ruminococcaceae|GQ451199_g	0	0	0	0	0	0	0	0	0	0	0	0	0	0	0	0	0	0	0.0031	0	0	0	0	0	0	0	0	0	0	0	0	0	0	0	0	0	0	0	0	0	0	0	0	0	0	0	0.0031	0	0
Bacteria|Firmicutes|Clostridia|Clostridiales|Lachnospiraceae|GQ451258_g	0	0	0	0.0016	0.0046	0	0.0029	0	0.0154	0	0.0016	0	0.0014	0	0.0015	0.0089	0.0044	0	0.0047	0.0013	0	0.0015	0.0016	0.0069	0.0076	0.0016	0.0015	0.0015	0.0042	0.0015	0	0	0	0.0018	0.0028	0	0	0	0.0029	0	0.0044	0	0	0	0	0	0.0063	0	0
Bacteria|Firmicutes|Clostridia|Clostridiales|Mogibacterium_f|GU174072_g	0	0	0	0	0	0	0	0	0	0	0	0	0	0	0	0	0	0	0	0	0	0	0	0	0	0	0	0.0046	0	0	0	0	0	0	0	0	0	0	0	0	0	0	0	0	0	0	0	0	0
Bacteria|Firmicutes|Clostridia|Clostridiales|Lachnospiraceae|GU324393_g	0.0014	0	0	0.0141	0	0	0	0	0	0	0	0	0.0014	0	0.0015	0	0	0	0	0	0	0.0287	0.0016	0	0.0076	0	0	0	0	0	0	0	0	0	0	0	0	0	0	0	0	0	0	0	0	0	0.0016	0	0
Bacteria|Bacteroidetes|Bacteroidia|Bacteroidales|Odoribacteraceae|Gabonibacter	0	0	0	0	0	0	0	0	0	0	0	0	0	0	0	0	0	0	0	0	0	0	0	0	0	0.0048	0.0029	0	0	0	0	0	0	0	0	0	0	0	0	0	0	0	0	0	0	0	0	0	0
Bacteria|Actinobacteria|Actinobacteria_c|Bifidobacteriales|Bifidobacteriaceae|Gardnerella	0	0	0	0	0	0	0	0	0	0	0	0	0	0	0.0015	0	0	0	0.0031	0	0	0	0	0	0	0.0016	0.0015	0	0	0	0	0.0078	0	0	0	0	0	0	0	0	0	0	0	0	0	0	0	0	0
Bacteria|Firmicutes|Bacilli|Bacillales|Gemella_f|Gemella	0	0	0.0015	0	0.0015	0.0043	0	0.0013	0.0108	0	0.0016	0.0014	0	0	0.0046	0.0074	0.0029	0.0133	0.0031	0.0013	0.0161	0	0.0032	0	0	0	0.0058	0	0	0	0	0.0039	0.003	0	0	0.0014	0	0.0015	0	0.0027	0	0.0014	0	0	0	0.0014	0	0	0
Bacteria|Actinobacteria|Coriobacteriia|Coriobacteriales|Coriobacteriaceae|Gordonibacter	0.0014	0	0	0.0016	0.0031	0	0.0132	0.0013	0	0	0	0.0057	0	0.0058	0.0353	0.0149	0	0.0015	0	0.0106	0	0.0787	0.0064	0	0.0045	0.0128	0	0.0015	0	0	0	0.0026	0	0	0	0	0	0.0046	0.0014	0	0	0	0.0073	0	0.0053	0	0	0.0057	0
Bacteria|Firmicutes|Bacilli|Lactobacillales|Aerococcaceae|Granulicatella	0.0014	0.0129	0.0059	0	0.0015	0.0398	0.0029	0.0053	0.0046	0.0153	0.0016	0.0043	0	0	0.0015	0.003	0.0015	0.0177	0.0031	0.0225	0.0438	0.0091	0.0144	0.0014	0.003	0	0.0015	0.0046	0.0098	0.0237	0	0.0039	0.003	0	0.0014	0.0068	0.0078	0	0.0014	0.0054	0.0029	0	0.0073	0	0	0	0	0	0
Bacteria|Firmicutes|Clostridia|Clostridiales|Ruminococcaceae|HM124225_g	0	0	0	0	0	0	0	0	0	0	0	0	0	0	0.0184	0	0	0	0	0	0	0	0	0	0	0	0	0.1916	0	0	0	0	0	0	0	0	0	0	0	0	0	0	0	0	0	0	0	0	0
Bacteria|Firmicutes|Clostridia|Clostridiales|Lachnospiraceae|HM124264_g	0	0.01	0.0015	0.0063	0.0061	0.0071	0.0015	0.0264	0	0.0092	0.0016	0	0.0029	0	0.0015	0.0178	0.0059	0.0118	0.0124	0.0066	0.0102	0.003	0.0176	0.0014	0	0	0.0044	0	0.0014	0.0044	0.0107	0.0078	0	0.0036	0.0084	0.0163	0.0031	0	0	0	0	0	0	0.0031	0	0	0	0.0014	0.0014
Bacteria|Firmicutes|Clostridia|Clostridiales|Lachnospiraceae|HQ400094_g	0	0.0014	0.0015	0.0016	0	0	0	0.0013	0	0.0015	0.0016	0	0.0014	3.3596	0.0015	0.0045	0.0044	0	0.0047	0	0	0	0	0	0	0	0.0029	0.0092	0	0	0	0	0	0	0	0	0.0016	0	0	0	0	0	0	0	0	0	0	0	0
Bacteria|Firmicutes|Erysipelotrichi|Erysipelotrichales|Erysipelotrichaceae|HQ452859_g	0	0	0	0	0	0	0.0029	0	0	0	0	0	0	0	0	0	0	0	0	0	0	0	0	0	0	0	0	0	0	0	0	0	0	0	0	0	0	0	0	0	0	0	0	0	0	0	0	0	0
Bacteria|Firmicutes|Clostridia|Clostridiales|Lachnospiraceae|HQ748727_g	0	0	0	0.0016	0.0015	0	0.0044	0	0.02	0	0.0064	0	0.0029	0	0	0	0.0029	0	0.0031	0.0026	0	0.0015	0.0016	0.0028	0	0	0	0.0077	0.0042	0.0044	0	0	0.0015	0.0018	0.0028	0	0	0	0.0014	0	0.0029	0	0	0.0015	0.0018	0	0.0016	0.0014	0
Bacteria|Firmicutes|Clostridia|Clostridiales|Lachnospiraceae|HQ765927_g	0	0	0	0	0	0	0	0	0.0015	0	0	0	0	0	0	0	0	0	0	0	0	0	0.0016	0	0	0	0.0015	0.0031	0	0.0015	0	0	0.0015	0	0	0	0	0.0322	0	0	0	0	0	0	0	0	0	0	0
Bacteria|Firmicutes|Clostridia|Clostridiales|Lachnospiraceae|HQ774991_g	0	0	0	0	0	0	0	0	0	0	0	0	0	0	0	0	0	0	0	0	0	0.0045	0	0.0014	0	0	0	0	0	0	0	0	0	0	0	0	0	0.0046	0	0	0	0	0	0	0	0	0	0	0
Bacteria|Firmicutes|Erysipelotrichi|Erysipelotrichales|Erysipelotrichaceae|HQ806051_g	0	0	0	0.0016	0	0	0	0	0	0	0	0	0	0	0	0	0	0	0	0	0	0	0	0	0	0	0	0	0	0	0	0	0	0	0	0	0	0	0	0	0	0	0	0	0	0	0	0	0
Bacteria|Firmicutes|Clostridia|Clostridiales|Ruminococcaceae|HQ904159_g	0	0	0	0	0	0	0	0.0079	0	0	0	0	0	0	0	0	0	0	0	0	0	0	0	0	0	0	0	0	0	0	0	0	0	0	0	0	0	0	0	0	0	0	0	0	0	0	0	0	0
Bacteria|Proteobacteria|Gammaproteobacteria|Pasteurellales|Pasteurellaceae|Haemophilus	0.0014	0	0.0029	0.011	0.0214	0.0028	0	0	0.0185	0.0015	0.0016	0	0	0	0	0	0.0029	0.0015	0	0	0.0015	0	0	0	0	0	0	0	0	0.0015	0.0015	0.0052	0	0	0	0	0	0.0015	0.084	0.0148	0.0336	0	0.0015	0.0015	0.0071	0.0139	0	0	0.0176
Bacteria|Proteobacteria|Gammaproteobacteria|Enterobacterales|Hafniaceae|Hafnia	0	0.0114	0	0	0	0	0	0	0	0	0	0.0014	0	0	0	0	0	0	0	0.0013	0	0	0	0	0	0	0	0	0	0	0	0	0	0	0	0	0	0	0	0	0	0	0	0	0	0	0	0	0
Bacteria|Firmicutes|Clostridia|Clostridiales|Ruminococcaceae|Harryflintia	0	0	0	0	0	0	0	0	0	0	0	0	0	0	0.0031	0	0	0	0	0	0	0	0	0	0	0.016	0.0029	0	0	0	0	0	0	0	0	0	0	0.0215	0	0	0	0	0	0	0	0	0	0	0
Bacteria|Firmicutes|Tissierellia|Tissierellales|Peptoniphilaceae|Helcococcus	0	0	0	0	0.0015	0	0	0	0	0	0	0	0	0	0	0	0	0	0.0016	0	0	0	0	0	0	0	0	0	0	0	0	0	0	0	0	0	0	0	0	0	0	0	0	0	0	0	0	0	0
Bacteria|Firmicutes|Clostridia|Clostridiales|Lachnospiraceae|Hespellia	0	0.0086	0	0.0016	0.0077	0	0	0.0066	0.0092	0.0031	0.0016	0	0.0086	0.0087	0.0015	0.0074	0	0	0.0016	0.0026	0	0	0.0128	0	0.0015	0	0.0044	0	0	0	0.0061	0	0	0	0.0351	0.0027	0	0	0	0	0	0.0028	0	0	0	0.0028	0	0	0
Bacteria|Firmicutes|Erysipelotrichi|Erysipelotrichales|Erysipelotrichaceae|Holdemanella	0.0014	0.0014	1.6314	0.2972	0.5295	1.6829	2.7799	0.0013	2.2074	0.0046	0.3172	0.0014	0.0029	0.0029	0	0.003	0.0029	0.0015	7.5809	0.8294	0.0015	2.8893	0.0016	0.0028	1.122	0.3839	0	0	0	1.2604	0.6122	0	6.1444	0.0018	0	0	0	0	0.5753	0	0	0.0014	0	0.3317	1.3772	2.2797	2.736	0.2804	0
Bacteria|Firmicutes|Erysipelotrichi|Erysipelotrichales|Erysipelotrichaceae|Holdemania	0.0099	0	0	0.0047	0.0107	0	0.0059	0.0846	0.0077	0	0	0.0029	0	0.0087	0	0.0045	0.0015	0	0	0.0053	0	0.0061	0.0112	0	0.006	0.0816	0.0379	0.0261	0.0084	0	0	0.0157	0.0105	0.0323	0	0.0014	0	0.0491	0	0	0.0117	0	0.0146	0.0046	0.0036	0.0014	0	0.0368	0
Bacteria|Firmicutes|Clostridia|Clostridiales|Lachnospiraceae|Howardella	0	0	0.0545	0	0	0.0014	0.0117	0	0	0	0.0064	0	0	0	0	0	0	0.0015	0.0496	0	0	0	0.0016	0	0	0.0912	0.0845	0.2376	0	0	0	0	0	0	0	0.0014	0.0016	0.0353	0	0	0	0	0	0.0138	0.0214	0	0.0425	0	0
Bacteria|Firmicutes|Clostridia|Clostridiales|Lachnospiraceae|Hungatella	0	0.05	0	0	0	0	0.0044	0.1453	0	0.0123	0	0.0244	0.0014	0.0058	0.0046	0.0015	0.0044	0.0015	0.0016	0.0172	0	0	0.0016	0.0014	0.0136	0.1152	0.0204	0.0031	0.0084	0.0015	0.0015	0.0744	0.0045	0.0287	0.0098	0	0.0016	0.0046	0	0.0013	0.0015	0	0.1447	0	0	0	0	0.0552	0
Bacteria|Firmicutes|Clostridia|Clostridiales|Peptostreptococcaceae|Intestinibacter	0.0057	0	0.1001	0.0375	0.2693	0.0327	0.0323	0.8034	0.6481	2.4621	0.0064	0.0258	0.0029	0.1325	6.767	0.1932	0.2933	0.3681	0.0016	0	0.0161	2.5655	0.0064	0.0236	0.0257	1.7289	0.0044	0.1717	1.001	0.0015	0.0137	0.2324	0.0045	1.0907	0.8518	1.7862	0.0047	0.0874	0.2261	0.0363	0	0.108	0.0015	0	0.0321	0.0332	0.0016	0	0.0014
Bacteria|Firmicutes|Clostridia|Clostridiales|Lachnospiraceae|JPZU_g	0	0	0	0.0782	0	0	0	0	0	0	0	0	0	0	0	0	0	0	0	0	0	0	0	0	0	0	0	0.0015	0	0	0	0	0	0	0	0	0	0	0.0101	0	0	0	0	0	0	0	0	0	0
Bacteria|Firmicutes|Clostridia|Clostridiales|Lachnospiraceae|JX095860_g	0	0	0	0	0	0	0	0.004	0	0	0	0	0	0.0015	0	0	0	0	0	0	0	0	0	0	0	0	0	0	0	0	0	0	0	0	0	0	0	0	0	0	0.0044	0	0	0	0	0	0	0	0
Bacteria|Firmicutes|Clostridia|Clostridiales|Ruminococcaceae|JX198636_g	0	0	0	0	0	0	0	0	0	0	0	0	0	0.0015	0	0	0	0	0	0	0	0	0.0064	0	0	0	0	0	0	0	0	0	0	0	0	0	0	0	0	0	0	0	0	0	0	0	0	0	0
Bacteria|Firmicutes|Clostridia|Clostridiales|Ruminococcaceae|JX457216_g	0	0	0	0	0	0	0	0	0	0	0	0	0	0	0	0	0	0	0	0	0	0	0	0	0	0	0	0.0015	0	0	0	0	0	0	0	0	0	0	0	0	0	0	0	0	0	0	0	0	0
Bacteria|Firmicutes|Clostridia|Clostridiales|Christensenellaceae|JX575929_g	0	0	0	0	0	0	0	0	0	0	0	0	0	0	0	0	0	0	0	0	0	0	0	0	0	0	0.016	0.0031	0	0	0	0	0	0	0	0	0	0.0399	0	0	0	0	0	0	0	0	0	0	0
Bacteria|Firmicutes|Clostridia|Clostridiales|Lachnospiraceae|KE159571_g	0	0	0.0015	0	0	0.0014	0	0.0119	0.0077	0.0046	0.0016	0	0	0	0	0	0.0029	0	0.0062	0	0	0	0	0	0	0.0016	0.0029	0.0046	0	0.0015	0.0015	0	0	0	0	0	0	0.0015	0	0	0	0	0.0015	0	0	0	0	0	0
Bacteria|Firmicutes|Clostridia|Clostridiales|Lachnospiraceae|KE159605_g	0	0	0.0074	0.0172	0.0046	0.0043	0	0	0.0031	0	0.0175	0	0.0043	0.0248	0	0.0149	0.0176	0.0147	0.0062	0.0252	0.0015	0.0091	0.0144	0.0083	0.0181	0.1104	0.0102	0.0215	0.0253	0.0059	0.0244	0	0.009	0	0.0028	0.0827	0.0063	0.0077	0.0116	0	0.019	0	0	0.0703	0.0071	0.0042	0.011	0.0057	0.0054
Bacteria|Firmicutes|Clostridia|Clostridiales|Lachnospiraceae|KE159797_g	0	0.0071	0	0	0	0	0	0.0159	0.0015	0	0	0.01	0	0.0044	0.0015	0.0015	0	0	0	0	0	0	0	0	0	0.016	0.0102	0	0	0.0015	0	0	0	0	0	0	0	0	0	0	0	0	0.0102	0	0	0	0	0	0
Bacteria|Firmicutes|Clostridia|Clostridiales|Ruminococcaceae|KE993550_g	0	0	0	0	0	0	0	0.0013	0.0046	0	0	0.0029	0	0.0015	0.0015	0.003	0	0.0029	0	0.0013	0	0	0.0016	0	0	0	0.0015	0	0	0	0	0.0013	0.0045	0.0018	0.007	0	0.0078	0.0061	0	0	0.0029	0	0	0	0	0	0	0.0057	0
Bacteria|Firmicutes|Clostridia|Clostridiales|Lachnospiraceae|Kineothrix	0	0	0	0.0094	0.0015	0	0	0.0026	0.0077	0.0015	0	0	0.0072	0.0015	0	0.003	0	0.0015	0	0	0	0	0	0.0014	0	0	0	0.0046	0	0	0	0	0	0	0	0	0	0	0	0	0	0	0	0	0	0	0	0	0
Bacteria|Proteobacteria|Gammaproteobacteria|Enterobacterales|Enterobacteriaceae|Klebsiella	0.017	0.0086	0	0.086	0.0015	0.0014	0	0.0991	0.0015	3.5643	0.0175	0.0043	0	0.0015	0	0.0015	0	0.0265	0	0.155	0.0088	0	0	0.0097	0	0	0	0	0.1221	0.0015	0	0	0	0	0	0.0054	0	0.0015	0	0	0.0058	0	0.0015	0	0	0	0	0	0
Bacteria|Proteobacteria|Gammaproteobacteria|Enterobacterales|Enterobacteriaceae|Kluyvera	0	0	0	0	0	0	0	0	0	0.0061	0	0	0	0	0	0	0	0	0	0	0	0	0	0.0028	0	0	0.0015	0	0	0	0	0.0013	0	0	0	0	0	0	0.0014	0	0.0555	0.1879	0.0029	0.0122	0	0	0	0.0156	0
Bacteria|Actinobacteria|Actinobacteria_c|Micrococcales|Micrococcaceae|Kocuria	0	0	0	0	0	0	0	0	0	0	0	0.0029	0	0	0	0	0	0	0	0	0.0015	0	0	0	0	0	0	0	0	0	0	0	0	0	0	0	0	0	0.0029	0	0.0015	0.0028	0	0	0	0	0	0	0
Bacteria|Proteobacteria|Gammaproteobacteria|Enterobacterales|Enterobacteriaceae|Kosakonia	0.0042	0.0029	0	0	0	0	0	0	0.0015	0	0	0	0	0	0	0	0	0	0	0	0	0	0	0.0056	0	0	0	0	0	0	0	0	0	0	0	0	0	0.0015	0	0	0.0015	0	0	0	0	0	0	0	0
Bacteria|Firmicutes|Bacilli|Bacillales|Thermoactinomycetaceae|Kroppenstedtia	0	0	0	0	0	0	0	0	0	0	0	0	0	0	0	0	0	0	0	0	0	0	0	0	0	0.0016	0	0	0	0	0	0	0	0	0	0	0	0	0	0	0	0	0	0	0	0	0	0	0
Bacteria|Proteobacteria|Alphaproteobacteria|Rhodospirillales|Rhodospirillaceae|LARJ_g	0	0	0	0	0	0	0	0	0	0	0	0	0	0	0	0	0	0	0	0	0	0	0	0	0	0	0	0.0368	0	0	0	0	0	0	0	0	0	0	0	0	0	0	0	0	0	0	0	0	0
Bacteria|Firmicutes|Clostridia|Clostridiales|Lachnospiraceae|LLKB_g	0.0042	0.02	0.0118	0.4192	0.0138	0.0043	0.0044	0.0634	0.9144	0.0904	0.1387	0.0014	0.6083	0.1515	0.2043	0.2095	0.0293	0.8466	0.0931	0.0185	0.0132	0.3267	0.0224	0.4197	0.1996	0.2271	0.0189	0.1732	0.0856	0.0044	0.0929	0.0013	0.0135	0.2476	0.0351	0.0366	0.0298	0.0399	0.6072	0	0.2219	0.0379	0.0015	0.6145	0.0089	0.0374	0.0692	0	0.1678
Bacteria|Firmicutes|Clostridia|Clostridiales|Ruminococcaceae|LN868538_g	0	0.0214	0	0	0.0015	0	0.0059	0.0053	0	0	0	0.0043	0	0	0.0492	0.0104	0.0029	0	0	0	0	0	0	0.0083	0.0015	0.1807	0.0189	0	0.0028	0	0	0	0	0.0197	0	0	0.0204	0.1212	0	0	0	0	0.0234	0	0	0	0.0031	0	0
Bacteria|Proteobacteria|Deltaproteobacteria|Desulfovibrionales|Desulfovibrionaceae|LT706945_g	0	0	0	0	0	0	0	0	0	0	0	0	0	0	0	0	0	0	0	0	0	0	0	0	0	0	0	0.0015	0	0	0	0	0	0	0	0	0	0.2193	0.0043	0	0	0	0	0	0.016	0.0028	0.0142	0	0.0027
Bacteria|Actinobacteria|Coriobacteriia|Coriobacteriales|Coriobacteriaceae|LT821227_g	0	0	0.1384	0.0203	0	0	0	0	0.0477	0	0	0	0.1452	0	0	0	0	0.4623	0.0202	0	0	0.0741	0.285	0.0208	0	0.0704	0.016	0.0107	0.0028	0	0.003	0	0.009	0	0	0	0	0	0	0	0	0	0	0	0	0	0	0	0
Bacteria|Firmicutes|Clostridia|Clostridiales|Lachnospiraceae|Lachnoanaerobaculum	0	0	0	0	0	0.0014	0	0	0.0015	0	0	0	0	0	0	0	0	0	0	0	0.0015	0	0	0	0	0	0	0	0	0	0	0	0	0	0	0	0	0	0	0	0	0	0	0	0	0	0	0	0
Bacteria|Firmicutes|Clostridia|Clostridiales|Lachnospiraceae|Lachnoclostridium	0.0311	0	0	0	0.0031	0	0	0	0	0	0	0	0	0.0044	0.3718	0	0	0	0	0	0	0	0.0064	0	0.0045	0	0	0	0.0028	0	0	0.3695	0	0.2978	0	0	0	0	0	0	0	0	0	0	0	0	0	0	0
Bacteria|Firmicutes|Clostridia|Clostridiales|Lachnospiraceae|Lachnospira	0.1061	0.0928	0.0398	1.7379	3.4003	0.2045	0.1278	0.5087	3.2911	0.7497	1.1971	0.0129	0.0992	0.9582	0.1628	0.0134	1.4125	0.3048	0.3877	0.0623	0.1505	0.1361	0.357	4.3099	0.2087	0.5598	0.1442	3.6097	2.1649	1.0072	0.166	0.1488	0.4173	1.4405	1.8116	0.0108	0.2084	0.2116	3.2996	0.2622	0.7913	0.4124	0.2032	0.8652	0.4044	0.1163	0.2469	0.0028	0.5765
Bacteria|Firmicutes|Clostridia|Clostridiales|Lachnospiraceae|Lachnospiraceae_uc	0.6227	0.487	0.3431	1.666	0.7162	0.6902	0.4156	1.0927	1.1021	0.5519	1.806	0.3483	1.6537	0.5068	0.3917	2.5364	2.8865	1.9376	2.2954	2.9862	1.4453	0.3494	0.7364	0.4086	0.5323	0.1359	0.7416	0.8124	0.4605	1.8751	2.1777	0.077	0.587	0.8557	0.6216	0.9107	1.3489	0.4049	1.7563	0.0605	0.4628	0.3002	0.2602	0.4769	0.1853	0.7936	1.4686	1.0733	0.2991
Bacteria|Firmicutes|Clostridia|Clostridiales|Lachnospiraceae|Lachnotalea	0	0.0014	0	0	0	0	0.0029	0	0	0	0	0	0	0	0	0	0.0029	0	0	0	0	0	0	0	0	0	0	0	0	0	0.0107	0	0	0	0	0.0014	0	0	0	0	0	0	0	0	0	0	0	0	0
Bacteria|Firmicutes|Bacilli|Lactobacillales|Lactobacillaceae|Lactobacillaceae_uc	0	0	0	0	0	0	0	0	0	0	0	0	0	0	0	0	0	0	0	0.004	0	0	0	0	0	0	0	0	0	0	0	0	0	0	0	0	0	0	0	0	0	0	0	0	0	0	0	0	0
Bacteria|Firmicutes|Bacilli|Lactobacillales|Lactobacillaceae|Lactobacillus	0.041	0.5498	17.2213	0.5663	0.3091	0.0625	0	0.0251	0.0062	0.1042	29.6251	0.0043	0.0029	0.2883	0.043	5.1277	0.0191	0.0412	0.5893	0.0106	0.0336	0.0333	0.0032	0.0153	0.0136	0.0224	0.0612	1.0837	0.0463	4.6536	0.1797	0.0248	0.006	0.0036	0.0182	0.0095	13.3891	0.0245	0.1811	0.1183	0.0292	0.0828	0.0117	1.7013	12.0991	0.018	0.0881	0.0283	0.0027
Bacteria|Firmicutes|Bacilli|Lactobacillales|Streptococcaceae|Lactococcus	0	6.3533	0.0265	0.0219	0.0413	0.0227	0	0	0.0046	13.0569	0.0016	0.0043	0.0029	0.0306	0.0292	0.0178	0.0411	0.0353	0.7662	0.0755	0.0117	0.0242	0.0016	0.0264	0	0	0.0015	0.0276	0	0.0326	0.0015	0	1.2475	0	0	0.0271	0.0078	0.0199	0.0594	0	1.5403	0.0028	0.0015	0	0	0	0.0031	0.0439	0
Bacteria|Firmicutes|Clostridia|Clostridiales|Lachnospiraceae|Lactonifactor	0.0057	0.0243	0.0015	0	0.0061	0.0014	0.0029	0.0066	0	0	0.0032	0.0158	0	0.0087	0.0015	0.0074	0	0	0	0.0265	0.0029	0.0045	0.0144	0.0028	0.0348	0.1264	0.0044	0.0261	0.0421	0.003	0.0046	0.0013	0.0045	0.009	0	0.0054	0.0172	0.0153	0	0	0.0015	0.0042	0.0161	0.0046	0	0.0028	0.0016	0.0127	0
Bacteria|Actinobacteria|Actinobacteria_c|Corynebacteriales|Lawsonella_f|Lawsonella	0	0	0	0	0.0015	0	0	0	0	0	0	0	0	0	0	0	0	0	0	0	0	0	0	0	0	0	0	0	0	0	0	0	0	0	0	0	0	0	0	0	0	0	0	0	0	0	0	0	0
Bacteria|Fusobacteria|Fusobacteria_c|Fusobacteriales|Leptotrichiaceae|Leptotrichia	0	0	0	0	0.0673	0	0	0	0	0	0	0	0	0	0	0	0	0	0	0	0	0	0	0	0	0	0	0	0	0	0	0	0	0	0	0	0	0	0.0014	0	0	0	0	0	0	0	0	0	0
Bacteria|Firmicutes|Bacilli|Lactobacillales|Leuconostocaceae|Leuconostoc	0	0.2242	0.053	0.0156	0.052	0.0667	0	0.0066	0.0216	0.0153	0.0303	0.1534	0.0014	0.0291	0.0077	0.0134	0	0.1163	0.0093	0.004	0.0205	0.0242	0.0048	0	0.0076	0	0.0073	0.0138	0.014	0.0504	0.0152	0	0	0.0018	0.0323	0.0393	0.0141	0.0015	0.0058	0.0054	0.0438	0.0729	0.0541	0.0031	0.0018	0.0069	0.022	0.075	0.0068
Bacteria|Firmicutes|Erysipelotrichi|Erysipelotrichales|Erysipelotrichaceae|Longicatena	0.041	0.1028	0	0	0.0077	0	0	0.5074	0	0.3511	0	0.0502	0	0.0029	0.1137	0.0134	0.0235	0.0015	0	0.0252	0.0906	0.0015	0.0224	0.0125	0.003	0.0992	0.1544	0.0015	0.014	0.0059	0	0.3408	0.0015	0.1668	0.0407	0.019	0.0313	0.0077	0	0.0282	0.0117	0.0477	0.0278	0.0076	0	0.0069	0	0.075	0
Bacteria|Firmicutes|Bacilli|Bacillales|Staphylococcaceae|Macrococcus	0	0	0	0	0	0	0	0	0	0	0	0	0	0	0	0	0	0	0	0	0	0	0	0	0	0	0	0	0	0.0015	0	0	0	0	0	0	0	0	0	0	0	0	0	0	0	0	0	0	0
Bacteria|Firmicutes|Clostridia|Clostridiales|Lachnospiraceae|Marvinbryantia	0	0	0.0162	0.2487	0.0061	0.027	0.0661	0	0.1416	0	0.2136	0	0.0963	0	0	0.0565	0.0015	0.0029	0.1334	0.0013	0	0.1377	0.0432	0.0361	0	0.0016	0	0.3296	0	0.0148	0.0335	0	0.0375	0	0	0.0014	0	0.0015	0.2246	0	0	0	0.0015	0.1177	0.0089	0.2548	0.1966	0	0.0054
Bacteria|Firmicutes|Clostridia|Clostridiales|Ruminococcaceae|Massilioclostridium	0.0014	0.0071	0	0.0016	0	0	0.0015	0.0106	0.0031	0	0	0	0	0	0	0.003	0	0	0	0	0	0.0061	0.008	0.0014	0.003	0.008	0	0	0	0	0	0.0052	0.0015	0	0.0056	0	0.0016	0	0	0.0013	0.0015	0	0.0088	0.0015	0.0018	0.0055	0	0	0
Bacteria|Firmicutes|Negativicutes|Selenomonadales|Selenomonadaceae|Megamonas	0	0	0.0029	0	0	5.2589	0.0426	0.0013	0	0	0	0	0	0.0015	0	0	0.0015	0.0015	0.0109	0.0119	0	0	0	0	0	0	0	0	0.0014	2.4823	0	0	0	0	0	0	0	0	0	0	0	0.0014	0	0	0	0.0014	0.0016	10.436	0
Bacteria|Firmicutes|Negativicutes|Veillonellales|Veillonellaceae|Megasphaera	0	0	0	0	0.023	0	0	0.0013	0.0015	0	0	0	0	0	0	0	0	0	0	0	0	0	0	0	0	0	0	0	0.0028	0	0	0.0078	0	0	0	0	0	0	0	0	0	0.0028	0	0	0	0	0	0	0
Bacteria|Firmicutes|Erysipelotrichi|Erysipelotrichales|Erysipelotrichaceae|Merdibacter	0	0	0	0	0	0	0.0191	0	0	0	0	0	0	0	0	0	0	0	0	0	0	0	0.0016	0	0	0	0	0.0015	0	0	0	0	0	0	0	0	0	0.0107	0	0	0	0	0	0	0	0	0	0	0
Bacteria|Firmicutes|Clostridia|Clostridiales|Lachnospiraceae|Merdimonas	0.0198	0	0	0	0.0077	0	0.0059	0.0423	0	0	0	0	0	0	0.2873	0.0015	0	0	0	0	0	0	0.0032	0	0.0484	0	0.0102	0.0015	0.0014	0.0015	0	0.0731	0	0.0933	0.0014	0	0	0.2285	0	0	0	0	0	0	0	0	0	0	0
Bacteria|Proteobacteria|Alphaproteobacteria|Rhizobiales|Methylobacteriaceae|Methylobacterium	0	0	0	0	0	0	0	0	0	0	0	0	0	0	0	0	0	0	0	0	0	0	0	0	0	0.0016	0	0	0	0	0	0	0	0	0	0	0	0	0	0	0	0	0	0	0	0	0	0	0
Bacteria|Firmicutes|Negativicutes|Selenomonadales|Selenomonadaceae|Mitsuokella	0	0	0	0	0	0	0	0	0	0	0	0	0	0	0	0	0	0	0	0	0	0	0	0	0	0	0	0	0	0	0.0015	0	0.003	0	0	0	0	0	0	0	0	0	0	0	0	0	0	0	0
Bacteria|Firmicutes|Clostridia|Clostridiales|Lachnospiraceae|Mobilisporobacter	0	0	0	0	0	0	0	0	0	0	0	0	0	0.0015	0	0	0	0	0	0	0	0	0	0	0	0	0	0	0	0	0	0	0	0	0	0	0	0	0	0	0	0	0	0	0	0	0	0	0
Bacteria|Actinobacteria|Actinobacteria_c|Actinomycetales|Actinomycetaceae|Mobiluncus	0	0	0	0	0	0	0	0	0	0	0	0	0	0	0	0	0	0	0.0016	0	0	0	0	0	0	0	0.0015	0	0	0	0	0	0	0	0	0	0	0	0	0	0	0	0	0	0	0	0	0	0
Bacteria|Firmicutes|Clostridia|Clostridiales|Mogibacterium_f|Mogibacterium	0	0.0029	0.0044	0.0016	0	0.0014	0.0015	0	0	0	0	0	0	0	0	0	0	0	0	0	0.0015	0	0	0	0	0.8525	0.0015	0.0291	0	0.0015	0	0	0	0	0	0	0	0.0031	0	0	0	0	0	0	0	0	0	0	0
Bacteria|Firmicutes|Clostridia|Clostridiales|Mogibacterium_f|Mogibacterium_f_uc	0	0	0	0	0	0	0.0029	0	0	0	0	0	0	0	0	0.003	0	0	0	0	0	0	0	0	0	0.0096	0	0	0	0	0	0	0	0	0	0	0	0	0	0	0	0	0	0.0015	0	0	0	0	0
Bacteria|Firmicutes|Clostridia|Clostridiales|Ruminococcaceae|Monoglobus	0	0	0	0	0.0015	0	0	0	0.1308	0	0	0.2308	0.0316	0.1049	0.0015	0.0535	0	0	0.2016	0.0013	0	0.0015	0.0881	0	0.0151	0.4606	0	0.3357	0	0	0.0061	0.0013	0	0	0	0.0136	0	0	0.0101	0	0.0117	0	0.1038	0.0046	0	0.0679	0.1557	0	0
Bacteria|Firmicutes|Clostridia|Clostridiales|Lachnospiraceae|Moryella	0	0	0	0	0	0	0	0	0	0	0	0	0	0	0	0	0	0	0	0	0	0	0.0016	0	0	0.0016	0	0	0	0	0	0	0	0	0	0	0	0	0	0	0	0	0	0	0	0	0	0	0
Bacteria|Firmicutes|Tissierellia|Tissierellales|Peptoniphilaceae|Murdochiella	0	0	0	0	0.0015	0	0	0	0	0	0	0	0	0	0	0	0	0	0	0	0	0	0.0032	0	0	0	0	0	0	0	0	0.0013	0	0	0	0	0	0	0	0	0	0	0.0015	0	0	0	0	0	0
Bacteria|Firmicutes|Clostridia|Clostridiales|Lachnospiraceae|Murimonas	0.0057	0.0086	0.0206	0.2081	0.101	0.0114	0.0969	0.033	0.0431	0.0092	0.1435	0.0057	0.0532	0.0044	0.0031	0.0654	0.0059	0.0162	0.0822	0.004	0.0234	0.2088	0.0672	0.0292	0.0302	0.3583	0.0029	0.7771	0.0351	0.0074	0.0396	0.0026	0.1246	0.0018	0.0028	0.0542	0.0031	0.0184	0.2739	0	0.0015	0.0028	0	0.4387	0.0178	0.2202	0.4843	0	0.0433
Bacteria|Firmicutes|Clostridia|Clostridiales|Ruminococcaceae|NFLN_g	0	0	0	0	0	0	0	0	0	0	0	0	0	0	0	0	0	0	0	0	0	0	0	0	0	0.0032	0	0	0	0	0	0	0	0	0	0	0	0	0	0	0	0	0	0	0	0	0	0	0
Bacteria|Firmicutes|Clostridia|Clostridiales|Ruminococcaceae|NHOC_g	0	0	0.3004	0.402	0.9656	0.1165	0.0352	0	0	0.0015	0.0255	0	0.0029	0.2913	0	0.0015	0	0.2017	0.0357	0	0	0	0.0816	0.296	0	0	0	0.3817	0	0.0015	0	0	0.003	0	0	0	0.0016	0	0.0623	0	0.2365	0	0	0.052	0.0517	0	0.0283	0	0.0014
Bacteria|Firmicutes|Clostridia|Clostridiales|Ruminococcaceae|Neglecta	0	0	0	0	0	0	0	0	0	0	0	0	0	0	0	0	0	0	0	0.0013	0	0	0	0	0	0	0	0.0015	0	0	0	0.0013	0	0	0	0	0	0	0	0	0	0	0	0	0	0	0	5.4318	0
Bacteria|Proteobacteria|Betaproteobacteria|Neisseriales|Neisseriaceae|Neisseria	0	0	0	0	0	0	0	0	0	0	0	0	0	0	0	0	0	0	0	0	0	0	0	0	0	0	0	0	0	0	0	0	0	0	0.0014	0	0	0	0	0	0.0029	0	0	0	0	0.0042	0	0	0
Bacteria|Firmicutes|Clostridia|Clostridiales|Ruminococcaceae|OCTT_g	0	0.0014	0	0	0	0	0.0044	0.0053	0	0	0	0	0	0.0015	0.0015	0.0282	0.0015	0	0.0031	0	0	0.0061	0.0048	0.0042	0	0.0224	0	0.0015	0	0	0	0	0.0045	0	0.0056	0	0.0016	0.0046	0	0	0	0	0	0	0	0	0	0	0
Bacteria|Bacteroidetes|Bacteroidia|Bacteroidales|Odoribacteraceae|Odoribacter	0	0	0	0.0892	0.026	0	0.0044	0	0.0662	0	0.0319	0.0057	0	0.0291	0	0	0.0425	0.0044	0.0047	0	0	0.0363	0.0656	0.0903	0.0121	0.024	0.0175	0.0245	0.1039	0.0044	0.0015	0.0914	0	0	0.0014	0	0	0.0659	0.0507	0.0148	0.038	0	0.0336	0.0199	0.0071	0.0028	0.0031	0	0.0149
Bacteria|Actinobacteria|Coriobacteriia|Coriobacteriales|Coriobacteriaceae|Olsenella	0	0	0.0133	0	0.0015	0.0014	0	0	0	0	0	0	0	0	0	0	0	0.0015	0	0	0.0015	0	0	0	0	0	0	0	0	0	0	0.0013	0	0	0	0	0	0	0.0058	0	0.0029	0	0	0	0	0.0069	0.0016	0	0
Bacteria|Firmicutes|Clostridia|Clostridiales|Lachnospiraceae|Oribacterium	0.0014	0.0014	0	0.0016	0.0046	0.0014	0	0	0	0	0.0016	0	0	0	0	0	0	0	0	0	0.0044	0	0	0	0	0	0.0015	0	0	0.0015	0	0.0013	0.0015	0	0	0	0	0	0	0	0	0	0	0	0	0	0	0.0014	0
Bacteria|Firmicutes|Clostridia|Clostridiales|Ruminococcaceae|Oscillibacter	0.0014	0.1657	0.1045	1.4032	0.0367	0.0014	0.7387	0.0185	0.5495	0.0583	1.5351	0.1534	0.0345	1.3369	0.1813	1.0431	0.1364	0.1428	0.3288	0	0	1.4144	0.8997	0.7894	0.1679	2.9877	1.6115	2.2103	0.3243	0.0267	0.0442	0.0248	0.2792	0.0682	0.0028	0.0014	0.036	3.5259	0.8231	0.0013	0.4599	0.0168	0.44	3.7237	0.2904	0.2465	0.6541	0.1855	0.0947
Bacteria|Proteobacteria|Betaproteobacteria|Burkholderiales|Oxalobacteraceae|Oxalobacter	0	0	0	0.0078	0	0	0.0029	0	0	0	0.0032	0	0	0.0218	0	0	0	0	0	0	0	0	0	0.0111	0	0	0.0029	0.0123	0	0	0.0015	0	0.0015	0	0	0	0	0.0337	0.0014	0	0	0	0	0.0076	0	0.0083	0	0	0
Bacteria|Firmicutes|Clostridia|Clostridiales|Lachnospiraceae|PAC000194_g	0	0	0.1517	0.3895	0.303	0.1775	0.42	0	0.0954	0.0046	0.11	0.0057	0.115	0.2781	0	0.0104	0.0029	0.2636	0.2575	2.1198	0.2002	0.5491	0.1681	0.0695	0.2646	0.4974	0.0044	0.5273	0	0.4429	0.3091	0	0.1937	0.0036	0	0.0041	0.0031	0.0015	0.1188	0	0.2482	0.0014	0.0015	0.1101	0.0695	0.205	0.2453	0.8907	0.0474
Bacteria|Firmicutes|Clostridia|Clostridiales|Lachnospiraceae|PAC000195_g	0.1189	0.0014	0.1134	0.4192	1.8639	0.2812	0.395	0.5814	0.6958	0.023	0.0207	0.0258	0.4328	0.1485	0	0.1798	0.1247	0.0103	0.0341	0.0093	0.1154	0.0061	0.0736	0.7686	0.068	0.0192	0.0874	0.2223	0.4408	0.3821	0.5147	0.2233	0.5224	0.5938	0	0.0095	0.0783	0.6487	0.2565	0.004	0.4614	0.6508	0.4663	0.2553	0.1301	0.7618	0.0047	0.0014	0.3275
Bacteria|Firmicutes|Clostridia|Clostridiales|Lachnospiraceae|PAC000196_g	0	0.0057	0.3593	0.3942	0.4331	0.0596	0.1469	0	0.3063	0.0061	0.1961	0.0444	0.2243	0.0757	0	0.2021	0.1716	0.3445	0.3552	0.4054	0.0073	0.6429	0.3298	0.2974	0.2268	0.3998	0.1544	0.5028	0.2387	0.3436	0.236	0	0.1636	0.0018	0.6315	0.3632	0.0063	0.2638	0.3637	0	0.1299	0.0014	0.0482	0.269	0.326	0.5457	0.3585	0.0184	0.2666
Bacteria|Tenericutes|Mollicutes|PAC001057_o|PAC000197_f|PAC000197_g	0	0	0	0.0078	0	0	0	0	0	0	0	0	0	0.0073	0	0	0	0	0.0093	0	0	0.1225	0	0	0	0.0048	0	0.0061	0	0	0	0	0	0	0	0	0	0.0491	0.0014	0	0.0044	0	0	0	0	0	0.0094	0	0
Bacteria|Firmicutes|Clostridia|Clostridiales|Ruminococcaceae|PAC000661_g	0.0057	0.0029	0.0044	0.3066	0	0.0043	0.3466	0	0.197	0.0015	0.0175	0.0043	2.6042	3.6698	0	0	0.0029	0.424	0.9383	0.0026	0.0073	0.2572	0.3218	0.5115	0.3297	0.3391	0.2798	3.202	0.1362	0	0.4051	0.0013	6.0529	0.3606	0	0.0108	0	2.621	0.2406	0	2.8397	0	0	0.7995	0.0018	1.0651	2.3775	0	1.5197
Bacteria|Firmicutes|Clostridia|Clostridiales|Lachnospiraceae|PAC000671_g	0	0	0	0	0.0015	0	0	0	0	0	0	0.0917	0	0	0	0	0	0	0	0	0.0015	0	0	0	0	0	0	0	0	0	0	0	0	0	0	0	0.0016	0	0	0	0	0	0.0526	0	0	0	0	0	0
Bacteria|Firmicutes|Clostridia|Clostridiales|Ruminococcaceae|PAC000672_g	2.9648	1.4609	0.0324	0.0923	0.3902	0.2357	0.3392	1.246	0.6034	0.0046	0.0032	1.9277	0.5637	0.0655	1.0339	0.1174	0.5383	1.7197	0.0093	1.7316	0.0015	0.0076	0.2962	1.4051	0.2813	0.0608	0.1632	0.3158	0.7385	1.3137	0.0685	0.2611	0.647	0.4252	0.2638	0.8836	0.5342	0.3435	0.1319	0.0202	0.1314	0	0.4327	0	0.0232	0.6731	0.0142	0.987	0.4533
Bacteria|Firmicutes|Clostridia|Clostridiales|Lachnospiraceae|PAC000673_g	0	0	0	0	0	0	0	0.0013	0	0	0	0	0	0	0	0	0	0	0	0	0.0015	0	0	0	0	0	0	0	0	0	0	0	0	0	0	0	0	0	0	0	0	0	0	0	0	0	0	0	0
Bacteria|Firmicutes|Clostridia|Clostridiales|Lachnospiraceae|PAC000678_g	0	0	0	0	0	0	0	0.0013	0	0	0	0	0	0	0	0	0	0	0	0	0	0	0	0	0	0	0	0	0	0	0	0	0	0	0	0	0	0	0	0	0	0	0	0	0	0	0	0	0
Bacteria|Firmicutes|Clostridia|Clostridiales|Ruminococcaceae|PAC000683_g	0	0	0	0	0	0	0	0	0	0	0	0	0.0014	0	0	0	0.0015	0	0	0	0.0015	0	0	0	0	0	0	0	0	0	0	0	0	0	0	0	0	0	0	0	0	0	0	0	0	0	0	0	0
Bacteria|Firmicutes|Clostridia|Clostridiales|Lachnospiraceae|PAC000692_g	0.0014	0.0014	0.0339	0.0798	0.3091	0	0.2188	0.1995	0.3587	0.0245	0.0813	0.0086	0.0518	0.1252	0.0015	0.0059	0.0557	0.0015	0.062	0.0053	0	0.0197	0.0352	0.3002	0.0181	0.0224	0.1238	0.0322	0.1278	0.0785	0.099	0	0.015	0.0036	0.0631	0.0041	0	0.2883	0.2406	0	0.711	0.0028	0.1418	0.8178	0.1693	0.0457	0.033	0.0042	0.2057
Bacteria|Firmicutes|Clostridia|Clostridiales|Lachnospiraceae|PAC000740_g	0.0014	0.0071	0.1443	0.6335	0	0.0014	0.0793	0.0066	1.9195	0.0015	0.043	0.0029	1.1116	0.0277	0.0015	1.3076	0.6498	0.2783	0.0217	0.0066	0	0.6263	0.1409	0.0014	0.2722	0.0016	0.0015	1.0147	0.782	0.7761	0.0259	0	0.4459	0	0.5992	0.0108	0.0016	0.069	0.2087	0	1.4191	0	0	0.2018	0.7786	0.1704	0.0362	0	0.4561
Bacteria|Bacteroidetes|Bacteroidia|Bacteroidales|Prevotellaceae|PAC000741_g	0	0	0	0	0	0	0	0	0	0	0	0	0	0	0	0	0	0	0	0	0	0	0	0	0	0	0	0	0.7834	0	0.0274	0	0	0	0	0	0	0	0	0	0	0	0	0	0	0.1122	0	0	0
Bacteria|Firmicutes|Clostridia|Clostridiales|Ruminococcaceae|PAC000742_g	0	0	0	0.0016	0	0	0	0	0	0	0	0	0	0.0015	0	0	0	0	0.0016	0	0	0	0.016	0.0195	0	0.0368	0	0.0015	0	0	0	0.0013	0.006	0	0	0	0	0.0015	0.0014	0	0	0	0	0.0015	0	0	0.0031	0	0
Bacteria|Firmicutes|Clostridia|Clostridiales|Ruminococcaceae|PAC000743_g	0	0	0	0	0	0	0	0.0251	0	0	0	0	0	0	0	0	0	0	0.0016	0	0	0	0	0	0	0	0	0.0015	0	0	0	0	0	0.0144	0	0	0.0016	0.0015	0	0	0	0	0	0	0	0	0	0	0
Bacteria|Firmicutes|Clostridia|Clostridiales|Ruminococcaceae|PAC000744_g	0	0	0	0	0	0	0	0	0	0	0.0032	0	0	0	0.0015	0	0	0	0	0	0	0	0	0.0014	0	0	0.0058	0	0	0	0.003	0	0	0	0	0	0	0.0031	0	0	0.0029	0	0.0015	0	0	0.0014	0	0.0014	0
Bacteria|Firmicutes|Clostridia|Clostridiales|Dehalobacterium_f|PAC000745_g	0	0	0	0	0	0	0	0	0	0	0	0	0	0	0	0	0	0	0	0	0	0	0	0	0	0	0	0.0107	0	0	0	0	0	0	0	0	0	0	0	0	0	0	0	0	0	0	0.0016	0	0
Bacteria|Firmicutes|Clostridia|Clostridiales|Ruminococcaceae|PAC000748_g	0	0.0014	0.0015	0.2675	0.0031	0	0.0088	0	0.0015	0	0.0319	0	0	0.2709	0	0	0	0.0015	0.076	0	0	0.3903	0.0112	0.0292	0	0.088	0.0117	0.3893	0	0	0.0091	0	0.0465	0	0	0.0014	0	0.0797	0.1275	0	0.2876	0	0	0.081	0	0.0139	0.1148	0	0
Bacteria|Firmicutes|Clostridia|Clostridiales|Lachnospiraceae|PAC001032_g	0	2.0478	0.0059	0.0094	0	0.0028	0.1322	0.0026	0.1647	0.0031	0.0096	0.3311	0.3221	0.3437	0.0031	1.0312	0.8214	0.5786	0.0062	1.3394	3.5585	0.5431	0.0032	0.0042	0.4688	0	0.0044	0.0031	0	0.782	0.3228	0.0026	0	0.0179	0.007	0.0014	0.2538	0	0	0	0.5767	0	1.0935	0	0	0.1108	0	1.2164	1.1625
Bacteria|Actinobacteria|Coriobacteriia|Coriobacteriales|Coriobacteriaceae|PAC001041_g	0	0	0	0.097	0.0673	0.3266	0.4362	0	0	0	0.0191	0.0014	0	0.0364	0.2781	0	0	0.0015	0	0	0	0	0	0	0.0015	4.056	0	0.1211	0.1109	0.0044	0.0305	0	0.057	0	0	0	0	0	0.0507	0	0.0365	0	0	0.0413	0	0.1011	0	0	0
Bacteria|Firmicutes|Clostridia|Clostridiales|Lachnospiraceae|PAC001043_g	0.4246	0.1899	0.1767	0.2112	0.0857	0.044	0.3818	0.1982	0.9959	0.1211	0.0159	0.2078	0.1654	0.0801	0.0922	0.0297	0.1261	0.265	0.1613	0.31	0.1768	0.003	0.0913	0.3113	0.0635	0.0032	0.0291	0.3556	0.0941	0.274	0.0777	0.0196	0.1771	0.1256	0.1305	0.2765	0.0501	0.0414	0.2362	0.0524	0.1664	0.0659	0.0556	0.1911	0.2013	0.1676	0.0142	0.0807	0.1516
Bacteria|Firmicutes|Clostridia|Clostridiales|Lachnospiraceae|PAC001046_g	0.0042	0.0014	0.0353	0.0954	0.2326	0	0.0778	0.1017	1.253	0.0107	0.1498	0.076	0.0403	0.016	0.02	0.1917	0.0161	0.2415	0.563	0	0.0102	0.2693	0.4002	0.3655	0.3478	0.0336	0.3074	0.4706	0.5124	0.0726	0.0183	0.0104	0.1816	0.2512	0.3326	0	0.0157	0.1549	0.0812	0.0148	1.8702	0.0112	0.25	0.1788	0.0356	0.0485	0.75	0	0.0271
Bacteria|Tenericutes|Mollicutes|PAC001057_o|PAC001057_f|PAC001057_g	0	0	0	0.0031	0	0	0.0029	0	0	0	0	0	0	0.0146	0	0	0	0.0015	0.0341	0	0	0.0182	0.0048	0.0403	0	0.0768	0	0.0552	0.0225	0	0.0015	0	0	0	0	0	0	0.0767	0.0029	0	0.0029	0	0	0.0107	0	0.0083	0.0283	0	0
Bacteria|Bacteroidetes|Bacteroidia|Bacteroidales|Muribaculaceae|PAC001068_g	0	0	0	0.2002	0	0	0	0	0	0	0	0	0	0	0	0	0	0	0	0	0	0	0	0	0	0	0	0	0	0	0	0	0	0	0	0	0.0047	0	0.0507	0	0	0	0	0	0	0	0	0	0
Bacteria|Firmicutes|Clostridia|Clostridiales|Lachnospiraceae|PAC001091_g	0	0	0	0	0	0	0	0	0	0	0	0.0029	0	0	0	0	0	0	0	0	0	0	0	0	0	0	0	0	0	0	0	0	0	0	0	0	0	0	0	0	0	0	0.0044	0	0	0	0	0	0
Bacteria|Firmicutes|Clostridia|Clostridiales|Ruminococcaceae|PAC001100_g	0	0	0.0133	0.2659	0	0.0582	0	0	0.488	0	0.0159	0.0788	0.0302	0.0772	0.0568	0	0	0.0074	0.076	0	0	0.1482	0.1137	0.0195	0.0454	0.3535	0.1836	0.095	0.0014	0.0415	0.0594	0	0.0555	0.0054	0	0	0.0031	3.4292	1.0492	0.0013	0.7023	0	2.0232	3.4119	0.3278	0.3324	4.4766	0	0.2531
Bacteria|Firmicutes|Clostridia|Clostridiales|Lachnospiraceae|PAC001103_g	0.0014	0.0514	0.025	0.0078	0.0168	0.0043	0.0235	0	0.0431	0.0015	0.0096	0.0315	0.0043	0.0015	0	0.0074	0	0.0162	0.0124	0.098	0	0.0136	0.0112	0.0069	0.0257	0.0016	0.0117	0.0353	0.0056	0.0341	0.0198	0.0013	0.0135	0	0	0.0081	0	0.0015	0.0072	0	0	0	0.0161	0.0168	0.0089	0.0388	0.0047	0.017	0.0014
Bacteria|Tenericutes|Mollicutes|PAC001057_o|PAC001057_f|PAC001107_g	0	0	0	0	0	0	0	0	0	0	0	0	0	0	0	0	0	0	0	0	0	0	0	0	0	0	0	0.0061	0	0	0	0	0	0	0	0	0	0	0	0	0	0	0	0	0	0	0	0	0
Bacteria|Tenericutes|Mollicutes|PAC001057_o|PAC001057_f|PAC001108_g	0	0	0	0	0	0	0	0	0	0	0	0	0	0.0029	0	0	0	0	0	0	0	0	0	0	0	0	0	0.0383	0	0	0	0	0	0	0	0	0	0	0	0	0	0	0	0	0	0	0	0	0
Bacteria|Tenericutes|Mollicutes|PAC001057_o|PAC001057_f|PAC001109_g	0	0	0	0.122	0	0	0	0	0.0015	0	0	0	0.0144	0.0029	0	0	0	0.0088	0	0	0	0.0091	0	0	0.0015	0.0288	0	0.0506	0	0	0	0	0	0	0	0	0	0	0.0043	0	0.0131	0	0	0	0	0.0028	0	0	0.0392
Bacteria|Firmicutes|Clostridia|Clostridiales|Christensenellaceae|PAC001115_g	0	0	0	0.0141	0	0.0014	0	0	0	0	0.0016	0	0	0.1646	0.1014	0.0015	0	0.0015	0.09	0	0.0015	0.4069	0.0016	0.0139	0.0877	0.0512	0.2594	2.0233	0.438	0	0	0	0.0075	0.0018	0	0.0014	0.0031	0.7177	0	0	0.0891	0	0	0.0229	0	0	0.2469	0	0
Bacteria|Bacteroidetes|Bacteroidia|Bacteroidales|AC160630_f|PAC001134_g	0	0	0	0	0	0	0	0	0	0	0.169	0	0	0	0	0	0	0	0.0822	0	0	0	0	0	0	0.8669	0.2594	0	0	0	0	0	0	0	0	0	0	0.112	0	0	0	0	0	0.4555	0	0	0.3459	0	0
Bacteria|Firmicutes|Clostridia|Clostridiales|Lachnospiraceae|PAC001137_g	0	0.0014	0.0118	0.0156	0	0	0.022	0.0013	0.0523	0	0	0	0.0144	0.0058	0.0046	0	0.0161	0.0118	0.0171	0	0	0.0076	0.0384	0.3475	0.0151	0.0832	0	0.0322	0	0.0326	0.0685	0	0.036	0.0718	0.0028	0.0014	0.0345	0.0445	0.0058	0	0.0409	0	0	0	0.0036	0.0928	0.0047	0	0.0014
Bacteria|Firmicutes|Clostridia|Clostridiales|Lachnospiraceae|PAC001138_g	0.0099	0.1157	0.0118	0.1158	0.0551	0.0099	0.1116	0.7611	0.9236	0.2392	0.1323	0.0803	0.0029	0.0248	0	0.0045	0.4136	0.0074	0.0713	0.2663	0.0205	0.0076	0.1233	0.5935	0.0499	0.0048	0.0175	0.1257	0.1081	0.1822	0.0365	0.1619	0.1216	0.6279	0.0786	0.0203	0.0031	0.1518	0.242	0.2797	0.3124	0.8065	0.3859	0.4112	0.3243	0.0305	0.0157	0.3597	0.249
Bacteria|Firmicutes|Clostridia|Clostridiales|Christensenellaceae|PAC001141_g	0	0	0	0	0	0	0	0	0	0	0	0	0.0029	0.0422	0	0	0	0	0	0	0	0	0	0	0	0.0272	0	0.0383	0	0	0	0	0	0	0	0	0	0	0	0	0.0029	0	0	0	0	0	0	0	0
Bacteria|Firmicutes|Clostridia|Clostridiales|Ruminococcaceae|PAC001144_g	0	0.0014	0	0.0235	0	0	0.0044	0	0	0	0	0.0043	0.0014	0.0291	0.1045	0.0134	0	0	0.0031	0	0	0.003	0.0592	0.0028	0.0045	0.0272	0.0641	0	0.0211	0	0	0	0.003	0	0	0	0	0.1089	0.0058	0	0.0277	0	0.0175	0	0	0.0055	0.0031	0.0382	0
Bacteria|Firmicutes|Clostridia|Clostridiales|Lachnospiraceae|PAC001166_g	0	0	0	0	0	0	0	0.0013	0.0031	0	0	0.0043	0	0	0	0	0	0	0	0	0.0029	0	0.0032	0	0.0076	0.0016	0.0015	0	0	0	0	0	0	0	0	0.0068	0	0	0	0	0	0	0.0058	0	0	0	0	0.0708	0
Bacteria|Firmicutes|Clostridia|Clostridiales|Mogibacterium_f|PAC001168_g	0	0.0928	0.0265	0.0986	0.0015	0.0057	0.4567	0	0.0908	0.0031	0.432	0	0.0431	0.1631	0.2074	0.3328	0	0.1369	0.228	0.2941	0	0.3388	0.0929	0.2168	0.0968	4.1664	0.8859	0.2958	0.3075	0.0148	0.0975	0	0.1696	0	0	0	0.011	0.3865	0.1304	0	0.0745	0	0.0015	0.3118	0.0321	0.1676	0.2673	0.5197	0.0054
Bacteria|Firmicutes|Clostridia|Clostridiales|Lachnospiraceae|PAC001177_g	0.0142	1.5408	0.4594	0.9667	0.7192	1.9769	0.4494	0.0515	1.3823	0.0169	0.9341	0.0086	0.8139	0.7777	0.0108	1.3744	0.9372	3.2363	2.1635	4.5999	0.0395	0.9122	0.4963	1.0952	0.7546	0.0224	1.9291	0.3265	1.2299	2.1669	2.5295	0.0013	2.8973	0.0233	0.0617	3.3624	1.0387	0.5813	0.3869	0.0013	0.5694	0.0042	0.0015	1.5546	0.3154	1.1842	2.4419	0.1147	0.4858
Bacteria|Firmicutes|Clostridia|Clostridiales|Lachnospiraceae|PAC001200_g	0.058	0.1542	0.134	0.7915	0.0551	0.1179	0.3055	0.07	0.2601	0.0368	0.2216	0.0416	0.2286	0.3961	0.2089	0.263	0.0939	0.2267	0.549	1.1089	0.0877	0.2042	0.4691	0.1612	0.2329	0.1599	0.5784	0.4537	0.0828	0.2162	0.4264	0.0287	0.5254	0.1076	0.1389	0.1355	0.13	0.4616	0.4014	0	0.2584	0.0028	0.0234	0.6925	0.1265	0.5886	0.5378	1.188	0.0365
Bacteria|Firmicutes|Clostridia|Clostridiales|Lachnospiraceae|PAC001201_g	0	0	0	0.0313	0.0015	0	0.0015	0.0013	0	0	0.0032	0.0029	0	0.0204	0	0	0	0	0.0047	0	0	0.0166	0	0.0125	0.0015	0.048	0.0466	0.0061	0	0	0.0076	0	0.006	0	0	0.0081	0	0.112	0.0174	0	0.0175	0	0.0088	0.0061	0	0.0111	0.0126	0	0
Bacteria|Firmicutes|Clostridia|Clostridiales|Christensenellaceae|PAC001207_g	0.0042	0	0.0324	0.2847	0	0.0852	0.1659	0	0.3402	0.0031	0.255	0.0631	0.4041	1.0573	0.4901	1.0772	0.0528	0.7642	0.5335	0.0159	0.0015	1.4734	0.7716	0.1737	0.0635	5.7994	0.6834	5.0874	0.1165	0.077	0.0853	0.0013	0.2567	0.0807	0	0.0366	0.0031	1.8112	0.1623	0	0.7738	0	0.1038	0.8896	0.0178	0.5221	0.967	0.0014	0.0677
Bacteria|Firmicutes|Clostridia|Clostridiales|Lachnospiraceae|PAC001212_g	0	0.0057	0	0.1032	0.0092	0	0	0.1176	0.0139	0.0015	0.0032	0.0014	0.2056	0.0379	0	0.0045	0	0.0574	0.0031	0	0.0073	0.0045	0	0	0.0015	0.0016	0.0058	0.0077	0	0	0.0076	0.0013	0.003	0	0.0028	0.0027	0	0	0.0043	0	0	0.0014	0	0	0	0.0069	0.0063	0	0.0203
Bacteria|Firmicutes|Clostridia|Clostridiales|Christensenellaceae|PAC001217_g	0	0.0071	0	0.0016	0	0	0	0	0.0031	0	0.0016	0	0	0.0087	0	0.0149	0	0	0.0016	0	0	0.0212	0.0048	0.0222	0	0.0544	0.0087	0.0184	0.0042	0	0	0	0.0015	0	0	0	0	0.3251	0.313	0	0.2161	0	0	0.3562	0	0.0014	0.033	0	0
Bacteria|Firmicutes|Clostridia|Clostridiales|Christensenellaceae|PAC001219_g	0	0	0	0.0031	0	0	0	0	0	0	0	0	0	0	0	0	0	0	0.0078	0	0	0.0076	0	0	0	0	0	0.1226	0	0	0	0	0	0	0	0	0	0.0215	0.0145	0	0	0	0	0	0	0	0.0031	0	0
Bacteria|Firmicutes|Clostridia|Clostridiales|Lachnospiraceae|PAC001228_g	0	0	0	0	0	0	0.0015	0	0	0	0	0	0	0	0	0	0	0	0	0	0	0	0	0	0	0	0	0	0	0	0	0	0	0	0	0	0	0	0	0	0	0	0	0	0	0	0	0	0
Bacteria|Firmicutes|Clostridia|Clostridiales|Lachnospiraceae|PAC001231_g	0.0014	0.0014	0.0015	0.0501	0	0	0.0015	0	0.0015	0	0.0016	0	0	0	0	0	0	0.0015	0	0	0	0.0635	0.0096	0.0014	0.0015	0	0.0029	0.8568	0.0014	0	0.0015	0.0013	0.0045	0.0018	0	0	0	0.0015	0.0159	0	0.0029	0	0	0	0	0.0028	0	0	0
Bacteria|Firmicutes|Clostridia|Clostridiales|Mogibacterium_f|PAC001236_g	0	0.0214	0.0147	0.0422	0	0.0043	0.0044	0	0.0554	0	0.0414	0	0.0014	0.0335	0.0138	0.0149	0.022	0.0133	0.0093	0	0	0.0363	0.0416	0.0514	0.0106	0.032	0.0189	0.0766	0	0	0.003	0	0.0075	0	0	0	0	0.0353	0.0406	0	0.0204	0	0	0.1391	0.0178	0.0291	0.0016	0.0014	0.0014
Bacteria|Firmicutes|Clostridia|Clostridiales|Ruminococcaceae|PAC001241_g	0	0	0	0	0	0	0	0	0	0	0	0	0	0	0	0	0	0	0	0	0	0	0	0	0	0	0.0831	0	0	0	0	0	0	0	0	0	0	0.0092	0	0	0	0	0	0	0	0	0	0	0
Bacteria|Firmicutes|Clostridia|Clostridiales|Ruminococcaceae|PAC001247_g	0	0	0.0015	0.2644	0	0	0.0029	0	0.0015	0	0.0191	0.0029	0	0.3204	0	0	0	0	0.0078	0	0.0015	0.0454	0.1921	0.1779	0.0423	1.689	0.1967	1.2584	0.0014	0.0015	0	0	0.1276	0	0	0	0	0.7806	0.042	0	0.0204	0	0	0.3424	0	0.0014	0.0409	0	0
Bacteria|Tenericutes|Mollicutes|PAC001265_o|PAC001265_f|PAC001265_f_uc	0	0	0	0	0	0	0	0	0	0	0	0	0	0	0	0	0	0	0	0	0	0	0	0	0	0	0	0.0077	0	0	0	0	0	0	0	0	0	0	0	0	0	0	0	0	0	0	0	0	0
Bacteria|Tenericutes|Mollicutes|PAC001265_o|PAC001265_f|PAC001265_g	0	0	0	0.0016	0	0	0	0	0	0	0	0	0	0.0058	0	0	0	0	0	0	0	0.0257	0	0	0	0	0	0.0184	0	0	0	0	0	0	0	0	0	0.0107	0	0	0	0	0	0	0	0	0	0	0
Bacteria|Actinobacteria|Coriobacteriia|Coriobacteriales|Coriobacteriaceae|PAC001266_g	0	0	0	0	0	0	0	0	0	0	0	0	0	0	0	0	0	0	0.0031	0	0	0	0	0	0	0	0	0	0	0	0	0	0	0	0	0	0	0	0	0	0	0	0	0	0	0	0	0	0
Bacteria|Firmicutes|Clostridia|Clostridiales|Lachnospiraceae|PAC001269_g	0	0.0014	0	0.3097	0	0	0	0	0.0015	0	0	0	0	0.0728	0	0	0	0.0015	0.0031	0.0026	0.0029	0	0.0016	0	0.0015	0.1184	0	0.4292	0.0042	0.003	0.0183	0	0	0	0	0	0	0	0.1232	0	0.0321	0	0	0	0	0.0665	0.0063	0	0
Bacteria|Firmicutes|Clostridia|Clostridiales|Lachnospiraceae|PAC001270_g	0.0382	0	0.0103	0.0172	0	0.0028	0.0294	0	0.0262	0	0.0112	0	0.0014	0.0204	0.0061	0.0119	0.0059	0.0162	0.0202	0.0464	0	0.0106	0.0112	0.0153	0.0076	0.0272	0.016	0.0613	0	0.0074	0.0137	0	0.012	0.0233	0	0	0.0016	0.0353	0.0203	0	0	0	0	0.0321	0.0018	0.0222	0.0016	0.0184	0
Bacteria|Tenericutes|Mollicutes|PAC001057_o|PAC001057_f|PAC001274_g	0	0	0	0	0	0	0.0015	0	0	0	0.0032	0	0	0.0262	0	0	0	0	0.0217	0	0	0.0363	0	0	0	0	0	0.0215	0.2766	0	0.0076	0	0.033	0	0	0	0.0016	0.0613	0	0	0.0044	0	0	0.0153	0	0.0623	0.0031	0	0
Bacteria|Bacteroidetes|Bacteroidia|Bacteroidales|Muribaculaceae|PAC001276_g	0	0.0029	0	0.2221	0.0015	0	0	0	0.2894	0.0046	0.491	0	0	0	0	0	0	0	0.0341	0.0026	0	0.1528	0.2161	0	0.5716	0.0128	0.0758	0.1901	0	0.0326	0.1447	0.0026	0	0	0	0	0	0.3604	0.2652	0	0	0	0	0.4326	0	0.0817	0.0409	0	0
Bacteria|Firmicutes|Clostridia|Clostridiales|Lachnospiraceae|PAC001283_g	0	0	0.0029	0.122	0	0	0.0029	0	0.0908	0	0.008	0	0	0.1136	0.0015	0.0119	0.0015	0	0.0558	0.0053	0.0044	0.0983	0.0096	0.0764	0	0.0032	0.0175	0.0123	0	0.0015	0.0061	0	0.015	0	0	0	0	0.0153	0.013	0	0.0131	0	0.0029	0.0092	0	0.0845	0.0519	0.0057	0
Bacteria|Firmicutes|Clostridia|Clostridiales|Lachnospiraceae|PAC001296_g	0.0014	0.0043	0	0.1721	0.0031	0	0.1513	0	0.0339	0.0015	0.1307	0	0.0129	0.4689	0.3257	0.4012	0.0015	0.0088	0.0543	0.004	0.0015	0.1906	0.048	0.4684	0.0015	0.9005	0.1544	0.0536	0.0042	0.0015	0.0091	0	0.0676	0.0538	0.0014	0	0.0047	0.2469	0.0725	0	0.0861	0	0.0015	0.4372	0.0018	0.0291	0.2123	0	0
Bacteria|Firmicutes|Clostridia|Clostridiales|Ruminococcaceae|PAC001313_g	0	0	0	0	0	0	0	0	0	0	0	0	0	0.0058	0	0	0	0	0.0031	0	0	0	0.0032	0.0069	0	0.0096	0.0044	0.0123	0	0	0.0015	0	0.003	0.0179	0	0	0	0.023	0	0	0.0088	0	0	0.0031	0	0.0055	0.0047	0.0028	0
Bacteria|Tenericutes|Mollicutes|PAC001057_o|PAC000197_f|PAC001323_g	0	0	0	0	0	0	0	0	0	0	0	0	0	0	0	0	0	0	0.031	0	0	0	0	0	0	0	0	0.0169	0	0	0	0	0	0	0	0	0	0	0	0	0	0	0	0	0	0	0.0189	0	0
Bacteria|Firmicutes|Clostridia|Clostridiales|Christensenellaceae|PAC001360_g	0	0	0	0.0172	0	0	0	0	0.0169	0	0.0032	0	0	0.0073	0	0	0	0	0	0	0	0	0.0128	0.0014	0	0.0096	0	0.0015	0	0	0	0	0	0	0	0	0	0.0844	0.0406	0	0.0292	0	0	0.0245	0	0	0.0047	0	0
Bacteria|Firmicutes|Clostridia|Clostridiales|Lachnospiraceae|PAC001375_g	0	0	0	0	0	0	0	0	0	0	0	0	0	0	0	0	0	0	0	0	0	0	0	0	0	0	0	0	0	0	0	0	0	0	0	0	0.0016	0	0	0	0	0	0	0	0	0	0	0	0
Bacteria|Firmicutes|Clostridia|Clostridiales|Lachnospiraceae|PAC001385_g	0	0	0	0.0016	0.0031	0.0014	0.0015	0.0026	0	0.0031	0.0016	0.0043	0	0	0	0.003	0.0029	0	0.0016	0.0172	0	0	0	0	0	0	0	0.0429	0.0014	0	0.0046	0.0039	0	0.0018	0	0.0122	0.0063	0	0	0	0	0.0042	0.0015	0	0	0	0	0.0042	0
Bacteria|Firmicutes|Clostridia|Clostridiales|Lachnospiraceae|PAC001398_g	0	0	0.0044	0.0172	0.0107	0	0.0162	0.0013	0.0262	0	0.0112	0	0.0043	0.0175	0	0.0104	0.0044	0.0147	0.0078	0.0066	0.0015	0.0151	0.008	0	0.0197	0.0224	0.0262	0.0307	0	0.0074	0.035	0	0.018	0.0072	0	0.0054	0	0.0107	0.0159	0	0.0073	0	0	0.0352	0.0036	0.0457	0.0267	0	0.0149
Bacteria|Firmicutes|Clostridia|Clostridiales|Peptococcaceae|PAC001400_g	0	0	0	0	0	0	0	0	0	0	0	0	0	0	0	0	0	0	0	0	0	0	0.0032	0	0	0	0	0	0	0	0	0	0	0	0	0	0	0	0	0	0	0	0	0	0	0	0	0	0
Bacteria|Firmicutes|Clostridia|Clostridiales|Peptococcaceae|PAC001401_g	0	0	0	0	0	0	0	0	0	0	0.0016	0	0	0	0	0	0	0	0	0	0	0	0	0	0	0	0.0015	0.0015	0	0	0.0015	0	0.0045	0	0	0	0	0.0138	0.0043	0	0.0044	0	0	0.0015	0	0.0069	0.0016	0	0
Bacteria|Firmicutes|Clostridia|Clostridiales|Ruminococcaceae|PAC001402_g	0	0	0	0	0	0	0	0	0	0	0	0	0	0	0	0	0	0	0	0	0	0	0	0	0	0	0.0029	0	0	0	0	0	0	0	0	0	0	0	0	0	0	0	0	0	0	0	0	0	0
Bacteria|Bacteroidetes|Bacteroidia|Bacteroidales|Prevotellaceae|PAC001421_g	0	0	0	0	0	0	0	0	0	0	0	0	0	0	0	0	0.0015	0	0	0	0	0	0	0	0	0	0	0	0	0	0	0	0	0	0	0	0	0	0	0	0	0	0	0	0	0	0	0	0
Bacteria|Bacteroidetes|Bacteroidia|Bacteroidales|Prevotellaceae|PAC001422_g	0	0	0	0	0	0	0	0	0	0	0	0	0	0	0	0	0	0	0	0	0	0	0	0	0	0	0	0.0506	0	0	0	0	0	0	0	0	0	0	0	0	0	0	0	0	0	0	0	0	0
Bacteria|Firmicutes|Clostridia|Clostridiales|Christensenellaceae|PAC001433_g	0	0	0	0.0016	0	0	0	0	0	0	0	0	0	0	0	0	0	0	0	0	0	0.0061	0	0	0.0015	0.016	0.0015	0	0	0	0	0	0	0	0	0	0	0.0245	0.0014	0	0	0	0	0	0	0	0.0425	0	0
Bacteria|Firmicutes|Clostridia|Clostridiales|Christensenellaceae|PAC001435_g	0	0	0	0	0	0	0	0	0	0	0	0	0	0.0058	0	0.0015	0	0	0.0465	0	0	0.0061	0.0032	0	0	0	0	0.0061	0	0	0	0	0	0	0	0	0	0	0	0	0.0234	0	0	0	0	0.0028	0.0425	0	0
Bacteria|Firmicutes|Clostridia|Clostridiales|Christensenellaceae|PAC001437_g	0	0	0	0.1893	0	0	0.0073	0	0	0	0.0414	0	0	0.0175	0.0108	0.0223	0	0.0088	0.1659	0.0132	0	0.3494	0.0128	0.0069	0.0015	0.0816	0.1268	0.305	0	0.0015	0.0076	0	0.0105	0	0	0	0	2.3311	0.3565	0	0.0117	0	0	1.55	0	0.0319	1.2296	0	0
Bacteria|Firmicutes|Clostridia|Clostridiales|Christensenellaceae|PAC001440_g	0	0	0	0	0	0	0	0	0	0	0	0	0	0	0	0	0	0	0	0	0	0.1256	0	0	0	0	0	0.023	0	0	0	0	0	0	0	0	0	0	0	0	0	0	0	0	0	0	0	0	0
Bacteria|Firmicutes|Clostridia|Clostridiales|Christensenellaceae|PAC001446_g	0	0	0	0	0	0	0.0015	0	0	0	0	0	0	0.0073	0	0	0	0	0	0	0	0.1967	0	0.0167	0	0	0	0.118	0	0	0	0	0	0	0	0	0	0.0153	0	0	0.0394	0	0	0	0	0.0014	0	0	0
Bacteria|Firmicutes|Clostridia|Clostridiales|Dehalobacterium_f|PAC001447_g	0	0	0	0.0016	0	0	0	0	0	0	0	0	0	0	0	0	0	0	0.0031	0	0	0.0045	0	0	0	0.0048	0.0015	0.023	0	0	0	0	0	0	0	0	0	0.0031	0	0	0	0	0	0	0	0	0.0047	0	0
Bacteria|Firmicutes|Clostridia|Clostridiales|Lachnospiraceae|PAC001451_g	0	0	0	0.0735	0	0	0	0.2682	0.1154	0.0031	0.0032	0.0029	0	0.0466	0	0.0015	0.0015	0	0.0016	0.0013	0	0.0015	0.0064	0	0	0.0016	0	0.0031	0	0	0	0	0	0	0	0	0	0	0.0898	0	0.0818	0	0	0	0	0	0.0016	0	0
Bacteria|Firmicutes|Clostridia|Clostridiales|Lachnospiraceae|PAC001452_g	0	0	0.0015	0	0	0	0	0	0	0	0	0	0	0	0	0	0.0015	0	0	0.0013	0	0	0	0	0	0	0	0	0	0	0	0	0	0	0	0	0	0	0	0	0	0	0	0	0	0	0	0	0
Bacteria|Firmicutes|Clostridia|Clostridiales|Lachnospiraceae|PAC001457_g	0	0	0	0.0282	0.052	0.0213	0	0	0.1293	0	0.0255	0.0201	0.1078	0.0073	0	0.0461	0	0.0309	0.0248	0.0185	0	0.0333	0.0272	0.0111	0.0318	0.1327	0.0058	0.1502	0	0.0311	0.0046	0	0.0075	0.0933	0.0014	0	0.0031	0.0138	0.0768	0	0.035	0	0.0161	0.107	0	0.0083	0.0142	0.0042	0.0244
Bacteria|Firmicutes|Clostridia|Clostridiales|Lachnospiraceae|PAC001458_g	0	0	0	0.0454	0	0	0	0	0.0046	0	0	0	0	0.0539	0	0.003	0	0.0044	0.0031	0	0	0	0.0016	0.3391	0	0.0016	0.0015	0.1134	0	0	0	0	0	0.1148	0.0014	0.0014	0.0016	0	0	0	0.0453	0	0	0	0	0	0	0	0
Bacteria|Firmicutes|Clostridia|Clostridiales|Lachnospiraceae|PAC001465_g	0	0	0	0	0	0	0.0015	0.0277	0	0	0	0.0014	0	0.0015	0	0	0	0	0	0.0013	0	0	0	0	0	0	0	0	0	0	0	0	0	0	0.0014	0	0.0031	0	0	0	0	0.0014	0	0	0	0.0014	0	0.0028	0
Bacteria|Firmicutes|Clostridia|Clostridiales|Ruminococcaceae|PAC001468_g	0	0	0	0	0	0	0.0015	0	0	0	0.0016	0	0	0	0	0	0	0	0.0093	0	0	0	0.0208	0	0.003	0	0.0277	0.023	0.0028	0	0	0	0	0	0	0	0	0.0399	0.0087	0	0	0	0	0.0122	0	0	0.0267	0	0
Bacteria|Firmicutes|Clostridia|Clostridiales|Lachnospiraceae|PAC001480_g	0	0	0	0.0094	0.0031	0	0	0.0013	0.0015	0.0015	0	0	0.0014	0.0029	0.0015	0.0045	0	0	0	0	0	0	0.0032	0.0028	0.0091	0	0	0	0	0	0.0137	0	0.0015	0.0018	0.0154	0	0	0	0	0	0	0	0	0.0015	0.0018	0.0042	0.0016	0	0
Bacteria|Firmicutes|Clostridia|Clostridiales|Mogibacterium_f|PAC001573_g	0	0	0	0	0.0015	0	0.4905	0.0026	0	0	0	0	0.0014	0	0.1613	0	0	0	0	0.0185	0	0.0726	0.0016	0	0.0166	0.0176	0.0058	0.0077	0	0	0.0015	0	0.0495	0	0	0	0.0329	0	0	0	0	0	0	0	0	0.0097	0	0.0241	0
Bacteria|Firmicutes|Clostridia|Clostridiales|Ruminococcaceae|PAC001599_g	0	0	0	0	0	0	0.0015	0	0	0	0	0	0	0	0	0.003	0	0	0	0	0	0	0.0048	0	0	0	0	0	0	0	0	0	0.003	0	0	0	0	0	0	0	0	0	0.0336	0	0	0	0.0031	0.0255	0
Bacteria|Firmicutes|Clostridia|Clostridiales|Lachnospiraceae|PAC001600_g	0	0	0	0	0	0	0	0	0	0	0	0	0	0	0	0.003	0	0	0	0	0	0	0	0.1848	0.0015	0	0	0.0276	0.0014	0	0.0046	0	0.003	0	0	0	0	0	0	0	0	0	0	0	0	0.0152	0	0	0
Bacteria|Firmicutes|Clostridia|Clostridiales|Lachnospiraceae|PAC001603_g	0	0	0.0206	0.0156	0	0	0.0147	0	0.0169	0	0.0191	0	0	0.0058	0	0.0074	0	0	0.0047	0	0	0.0106	0.064	0.0236	0	0.0112	0	0.0291	0.0056	0.0059	0.003	0.0013	0	0	0	0	0	0	0.0478	0	0.0774	0	0	0.1009	0.0036	0.0028	0.0016	0	0.0041
Bacteria|Firmicutes|Clostridia|Clostridiales|Mogibacterium_f|PAC001606_g	0	0	0	0	0	0	0	0	0	0	0.0016	0	0	0	0	0	0	0.0029	0.1024	0	0	0.183	0	0	0	3.6434	0.0481	0.0567	0	0	0	0	0	0	0	0.0014	0	0.0215	0	0	0	0	0	0	0	0	0.2453	0	0
Bacteria|Firmicutes|Clostridia|Clostridiales|Mogibacterium_f|PAC001609_g	0.0014	0	0	0.0329	0	0	0.0338	0	0.0677	0	0.0287	0	0.0014	0.0073	0.1244	0.0178	0.0015	0.0015	0.0202	0.0053	0	0.0151	0.0048	0.0167	0.003	0.1343	0.1005	0.1563	0	0	0	0	0.0075	0	0	0.0014	0	0.0982	0.0478	0	0	0	0	0.214	0	0.0014	0.0126	0.0028	0.0027
Bacteria|Firmicutes|Clostridia|Clostridiales|Ruminococcaceae|PAC001625_g	0	0	0	0	0	0	0	0	0	0	0	0	0	0	0	0	0	0	0.0016	0	0	0	0	0	0	0.0096	0.0117	0.0061	0	0	0	0	0	0	0	0	0.0016	0	0	0	0	0	0	0	0	0	0	0.0142	0
Bacteria|Firmicutes|Clostridia|Clostridiales|Ruminococcaceae|PAC001637_g	0	0	0	0.0094	0	0	0	0	0.0339	0	0	0.0043	0	0.0044	0	0	0	0	0.0031	0	0	0	0.0832	0.0028	0	0.0096	0.0452	0.0031	0	0	0	0	0.003	0	0	0	0	0.0767	0.0043	0	0.0248	0	0.0234	0	0	0.0028	0.0079	0	0
Bacteria|Lentisphaerae|Lentisphaeria|Victivallales|Victivallaceae|PAC001640_g	0	0	0	0	0	0	0	0	0	0	0	0	0	0	0	0	0	0	0	0	0	0	0	0	0	0	0.0015	0	0	0	0	0	0	0	0	0	0	0.0046	0	0	0	0	0	0	0	0	0	0	0
Bacteria|Firmicutes|Clostridia|Clostridiales|Lachnospiraceae|PAC001643_g	0.0099	0	0	0	0.0061	0	0	0	0	0	0	0	0	0.0044	0	0	0	0	0	0	0	0.0045	0.0016	0	0	0.0272	0.0029	0.0031	0	0	0	0	0	0	0	0	0	0.0046	0	0	0.0044	0	0	0	0.0036	0	0.0016	0.0028	0
Bacteria|Firmicutes|Clostridia|Clostridiales|Ruminococcaceae|PAC001651_g	0	0	0	0	0	0	0	0	0	0	0	0	0	0	0	0	0	0	0	0	0	0.003	0	0	0	0	0	0.0061	0	0	0	0	0	0	0	0	0	0	0	0	0	0	0	0	0	0	0	0	0
Bacteria|Firmicutes|Clostridia|Clostridiales|Ruminococcaceae|PAC001663_g	0	0	0	0	0	0.0071	0	0	0	0	0	0	0	0	0	0	0	0	0	0	0	0	0.0032	0	0	0	0	0.0782	0	0	0.003	0	0	0	0	0	0	0	0	0	0	0	0	0	0	0	0	0	0
Bacteria|Firmicutes|Clostridia|Clostridiales|Ruminococcaceae|PAC001686_g	0	0	0	0.0016	0	0	0	0	0	0	0.0016	0	0	0	0.0015	0	0	0	0.0047	0	0	0.003	0	0.0042	0	0	0	0	0	0	0	0	0	0	0	0	0	0.0782	0	0	0	0	0	0.0046	0	0	0.0031	0	0
Bacteria|Firmicutes|Erysipelotrichi|Erysipelotrichales|Erysipelotrichaceae|PAC001687_g	0	0	0	0.0016	0	0	0	0	0	0	0	0	0	0.0029	0	0	0	0	0	0	0	0	0	0.0042	0	0	0	0	0	0	0	0	0	0	0	0	0	0	0.0058	0	0.0088	0	0	0	0	0	0	0	0
Bacteria|Firmicutes|Clostridia|Clostridiales|Lachnospiraceae|PAC001723_g	0	0	0	0	0	0	0	0	0	0.0031	0	0	0	0	0	0	0	0	0	0	0	0	0	0	0	0	0	0	0.0056	0	0	0	0	0.0072	0	0	0	0	0	0	0	0	0	0	0	0	0	0	0
Bacteria|Firmicutes|Clostridia|Clostridiales|Ruminococcaceae|PAC001778_g	0	0	0	0.0125	0	0	0.0059	0	0.0385	0	0.0016	0	0	0.0131	0	0	0	0	0.0078	0	0	0.003	0.0192	0.0028	0	0.0016	0.0597	0.0107	0.0323	0	0.003	0	0	0.0161	0	0	0	0.135	0.0014	0	0.0336	0	0	0.0443	0	0.0042	0.0031	0	0
Bacteria|Firmicutes|Clostridia|Clostridiales|Ruminococcaceae|PAC001908_g	0	0	0	0	0	0	0	0	0	0	0	0	0	0	0	0	0	0	0	0	0	0	0	0	0	0	0	0	0	0	0	0	0.0015	0	0	0	0	0.0015	0	0	0	0	0	0	0	0	0	0	0
Bacteria|Firmicutes|Clostridia|Clostridiales|Lachnospiraceae|PAC002042_g	0	0	0	0.0016	0.0077	0.0014	0.0015	0	0.0015	0	0.0016	0.0287	0	0	0	0	0.0015	0	0	0.0172	0.0015	0.003	0.0032	0	0.006	0.0032	0	0.0015	0	0.003	0.003	0	0	0	0	0	0	0	0	0	0	0	0	0	0	0	0.0016	0.0014	0
Bacteria|Firmicutes|Clostridia|Clostridiales|Lachnospiraceae|PAC002046_g	0	0	0.0029	0.1017	0.0092	0.0014	0.0132	0.0198	0.0185	0.0077	0.0048	0.0014	0.0043	0.0218	0.0015	0.0238	0.0029	0	0.0155	0.0013	0.0029	0.0106	0.016	0	0.0091	0.0576	0	0.0383	0.0098	0.003	0.003	0.0013	0.012	0.0018	0	0	0.0031	0	0.0232	0	0.0161	0.0056	0.0044	0.0015	0.0036	0.0028	0.0031	0	0.0298
Bacteria|Firmicutes|Clostridia|Clostridiales|Ruminococcaceae|PAC002090_g	0	0	0	0	0	0	0	0	0	0	0	0	0	0	0	0	0	0	0	0	0	0	0	0	0	0	0	0.0015	0	0	0	0	0	0	0	0	0	0	0	0	0	0	0	0	0	0	0	0	0
Bacteria|Firmicutes|Negativicutes|Hydrogenispora_o|Hydrogenispora_f|PAC002129_g	0	0	0	0.0016	0	0	0	0	0	0	0	0	0	0	0	0	0	0	0	0	0	0.0015	0	0	0	0.016	0.0029	0.0199	0	0	0	0	0	0	0	0	0	0.0015	0	0	0	0	0	0	0	0	0	0	0
Bacteria|Firmicutes|Clostridia|Clostridiales|Lachnospiraceae|PAC002138_g	0	0	0	0.0016	0	0	0.0015	0	0	0	0	0	0	0	0.0031	0	0	0	0	0.0013	0	0.0015	0.0016	0	0.003	0	0	0	0	0	0.0015	0	0	0	0	0	0.0016	0.046	0	0	0	0	0	0	0	0.0014	0	0	0
Bacteria|Firmicutes|Clostridia|Clostridiales|Dehalobacterium_f|PAC002141_g	0	0	0	0	0	0	0	0	0	0	0	0	0	0.0015	0	0	0	0	0	0	0	0.003	0.0016	0	0	0.0016	0.0029	0	0	0	0	0	0	0	0	0	0	0	0	0	0	0	0	0	0	0.0014	0	0	0
Bacteria|Firmicutes|Clostridia|Clostridiales|Ruminococcaceae|PAC002148_g	0	0	0	0	0	0	0	0	0	0	0.0016	0	0	0.0015	0	0	0	0	0.014	0	0	0.0106	0	0	0	0.008	0	0.0092	0	0	0	0	0.015	0	0	0	0	0	0	0	0	0	0	0.0153	0	0	0.022	0	0
Bacteria|Firmicutes|Clostridia|Clostridiales|Lachnospiraceae|PAC002152_g	0	0	0	0	0.0092	0	0.0117	0	0	0	0	0	0	0	0	0	0	0.0015	0	0.0013	0.0015	0	0	0.0014	0	0	0	0.0031	0	0.003	0	0.0013	0	0	0	0	0	0.0015	0	0	0	0	0	0	0	0	0	0	0
Bacteria|Firmicutes|Clostridia|Clostridiales|Ruminococcaceae|PAC002155_g	0	0	0	0	0	0	0	0	0	0	0	0	0	0	0	0	0	0	0	0	0	0	0.0144	0	0	0	0	0	0	0	0	0	0	0	0	0	0	0	0	0	0	0	0	0	0	0	0.0063	0	0
Bacteria|Firmicutes|Clostridia|Clostridiales|Ruminococcaceae|PAC002156_g	0	0	0	0	0.0031	0	0	0	0	0	0	0	0	0	0.0061	0	0	0	0	0	0	0.0076	0	0	0	0.0544	0	0	0	0	0	0	0	0.0054	0	0	0	0.0015	0.0014	0	0	0	0	0	0	0	0	0	0
Bacteria|Firmicutes|Clostridia|Clostridiales|Ruminococcaceae|PAC002160_g	0	0	0	0	0	0	0	0	0	0	0	0	0	0	0	0	0	0	0	0	0	0	0	0	0	0	0.0393	0	0	0	0	0	0	0	0	0	0	0.0629	0	0	0	0	0	0	0	0	0	0	0
Bacteria|Firmicutes|Clostridia|Clostridiales|Ruminococcaceae|PAC002187_g	0	0	0	0	0	0	0	0	0	0	0	0	0	0	0	0	0	0	0	0	0	0	0	0	0	0	0	0.0031	0	0	0	0	0	0	0	0	0	0.0015	0	0	0	0	0	0	0	0	0	0	0
Bacteria|Firmicutes|Clostridia|Clostridiales|Ruminococcaceae|PAC002194_g	0	0	0	0	0	0	0	0	0	0	0	0	0	0	0	0	0	0	0	0	0	0.0045	0	0	0	0	0	0	0	0	0	0	0	0	0	0	0	0	0	0	0	0	0	0	0	0	0	0	0
Bacteria|Firmicutes|Clostridia|Clostridiales|Lachnospiraceae|PAC002196_g	0	0	0.0044	1.5627	0	0	0	0	0.0015	0	0	0	0.0014	0	0	0	0	0	0	0	0	0	0	0	0	0	0	0	0	0.0015	0.0015	0	0	0	0	0.0014	0	0	0.0087	0	0.0131	0	0	0	0	0	0.0016	0	0
Bacteria|Firmicutes|Clostridia|Clostridiales|Ruminococcaceae|PAC002197_g	0	0	0	0	0	0	0	0	0	0	0	0	0	0	0	0	0	0	0	0	0	0	0	0	0	0	0	0.0077	0	0	0	0	0	0	0	0	0	0	0	0	0	0	0	0	0	0	0	0	0
Bacteria|Firmicutes|Clostridia|Clostridiales|Ruminococcaceae|PAC002199_g	0	0	0	0	0	0	0	0	0	0	0	0	0	0	0	0	0	0	0	0	0	0	0	0	0	0	0	0.0015	0	0	0	0	0	0	0	0	0	0.0031	0	0	0	0	0	0	0	0	0	0	0
Bacteria|Firmicutes|Clostridia|Clostridiales|Ruminococcaceae|PAC002201_g	0	0	0	0	0	0	0	0	0	0	0	0	0	0	0	0	0	0	0	0	0	0	0	0	0	0	0	0.0015	0	0	0	0	0	0	0	0	0	0	0	0	0	0	0	0	0	0	0	0	0
Bacteria|Firmicutes|Clostridia|Clostridiales|Ruminococcaceae|PAC002203_g	0	0	0	0	0	0	0	0	0	0	0	0	0	0	0	0	0	0	0	0	0	0	0	0	0	0	0.0117	0.0138	0	0	0	0	0	0	0	0	0	0.0046	0	0	0	0	0	0	0	0	0	0	0
Bacteria|Firmicutes|Clostridia|Clostridiales|Ruminococcaceae|PAC002360_g	0	0	0	0	0	0	0	0	0	0	0	0	0	0	0	0	0	0	0	0	0	0	0	0	0	0.0016	0.0044	0	0.0056	0	0	0	0	0	0	0	0	0.0015	0	0	0	0	0	0	0	0	0	0	0
Bacteria|Bacteroidetes|Bacteroidia|Bacteroidales|AC160630_f|PAC002374_g	0	0	0	0	0	0	0	0	0	0	1.6976	0	0	0	0	0	0	0	0.0031	0.0026	0	0	0	0	0	0	0	0	0	0	0	0	0	0	0	0	0	0	0	0	0	0	0	1.2978	0	0	0	0	0
Bacteria|Firmicutes|Clostridia|Clostridiales|Dehalobacterium_f|PAC002423_g	0	0	0	0	0	0	0	0	0	0	0	0	0	0	0.0015	0	0	0	0.0047	0	0	0.003	0.0016	0.0028	0	0.0496	0.0029	0.0015	0	0	0	0	0	0	0	0	0	0	0	0	0.0015	0	0	0.0031	0	0	0.0031	0	0
Bacteria|Actinobacteria|Coriobacteriia|Coriobacteriales|Coriobacteriaceae|PAC002509_g	0	0	0	0.0141	0	0	0	0	0	0	0	0	0	0	0	0	0	0	0.0078	0	0	0	0	0	0	0	0	0.0153	0	0	0.0046	0	0	0	0	0	0	0	0.0275	0	0	0	0	0	0	0.072	0.0598	0	0
Bacteria|Firmicutes|Clostridia|Clostridiales|Christensenellaceae|PAC002510_g	0	0	0	0	0	0	0	0	0	0	0	0	0	0	0	0	0	0	0	0	0	0	0	0	0	0	0.0015	0.0015	0	0	0	0	0	0	0	0	0	0	0	0	0	0	0	0	0	0	0	0	0
Bacteria|Firmicutes|Clostridia|Clostridiales|Lachnospiraceae|PAC002518_g	0	0	0.0015	0.0907	0	0	0.0191	0	0.1616	0.0031	0.0128	0.0014	0	0.0961	0.0031	0.0015	0.0029	0.0029	0	0	0.0029	0.301	0.0128	0.0764	0	0.0592	0.0015	0.6223	0.1193	0	0.0061	0	0.006	0	0	0	0	0	0.0029	0	0.0234	0	0.0044	0.0138	0	0.018	0.0031	0	0
Bacteria|Actinobacteria|Coriobacteriia|Coriobacteriales|Coriobacteriaceae|PAC002528_g	0	0	0	0	0	0	0	0	0	0	0	0	0	0	0	0	0	0	0.0047	0	0	0	0	0	0	0	0	0	0	0	0	0	0	0	0	0	0	0	0	0	0	0	0	0.0015	0	0	0.0016	0	0
Bacteria|Actinobacteria|Actinobacteria_c|Micrococcales|Micrococcaceae|Paenarthrobacter	0	0	0	0	0	0.0014	0	0	0	0	0	0	0	0	0	0	0	0	0	0	0	0	0	0	0	0	0	0	0	0	0	0	0	0	0	0	0	0	0	0	0	0	0	0	0	0	0	0	0
Bacteria|Firmicutes|Bacilli|Bacillales|Paenibacillaceae|Paenibacillus	0	0	0	0	0	0	0	0	0	0	0	0	0	0	0	0	0	0	0	0	0	0.003	0	0	0	0	0	0	0	0	0	0	0	0	0	0	0	0	0	0	0	0	0	0	0	0	0	0	0
Bacteria|Firmicutes|Clostridia|Clostridiales|Peptostreptococcaceae|Paeniclostridium	0	0	0	0	0	0	0	0	0	0.0092	0	0	0	0	0	0.0015	0	0.0854	0	0	0	0.0061	0	0	0	0	0	0.1426	0	0	0	0	0	0	0	0	0	0	0	0	0	0	0	0	0	0	0	0	0
Bacteria|Firmicutes|Clostridia|Clostridiales|Ruminococcaceae|Paludicola	0	0.02	0	0.0156	0	0.0028	0.0044	0	0.0123	0	0.0271	0.0086	0	0.0087	0.0415	0.003	0	0.0044	0.0186	0.0026	0	0.0242	0.0864	0.0125	0.0015	0.1136	0.0306	0.1395	0.0126	0.0015	0.0015	0	0.018	0.0036	0	0	0	0.0291	0.0101	0	0.0102	0	0.0205	0.0168	0	0.0014	0.0252	0.0297	0
Bacteria|Proteobacteria|Gammaproteobacteria|Enterobacterales|Erwiniaceae|Pantoea	0.0042	0	0	0	0.0015	0	0	0.0066	0	0.0061	0.0016	0	0	0	0	0	0	0	0.0016	0	0.0015	0	0	0	0	0	0	0	0	0	0	0.0013	0	0	0	0	0	0.0107	0	0	0	0	0	0	0	0	0.0016	0	0
Bacteria|Bacteroidetes|Bacteroidia|Bacteroidales|Porphyromonadaceae|Parabacteroides	0	0.0728	0.0044	0.5616	0.6856	0.0028	0.1248	0	0.6696	0.2943	0.2566	0.1233	0.069	0.2956	0.0292	0.0743	0.3241	0.0839	0.0962	0	0	0.1755	0.5459	0.1487	0.3917	0.6893	0.4444	0.2667	0.0211	0.1703	0.0563	0.1031	0.2207	0.0018	0.6623	0.0027	0.0689	0.2439	1.9998	0.0081	2.0673	3.8866	1.1256	0.8866	0.6574	0.3407	0.3145	0.2237	1.6402
Bacteria|Firmicutes|Clostridia|Clostridiales|Peptostreptococcaceae|Paraclostridium	0	0	0	0.0016	0	0	0	0	0	0	0	0	0	0	0	0	0	0	0	0	0	0	0	0	0	0	0	0	0	0	0	0	0	0	0	0	0	0	0	0	0	0	0	0	0	0	0	0	0
Bacteria|Proteobacteria|Alphaproteobacteria|Rhodobacterales|Rhodobacteraceae|Paracoccus	0	0	0	0	0	0	0	0	0	0	0	0	0	0	0	0	0	0	0.0016	0	0	0	0	0	0	0	0	0	0	0	0	0	0	0.0036	0	0	0	0	0	0	0	0	0	0	0	0	0	0	0
Bacteria|Actinobacteria|Coriobacteriia|Coriobacteriales|Coriobacteriaceae|Paraeggerthella	0	0	0	0	0	0	0	0	0	0	0	0	0	0	0	0	0	0	0	0	0	0	0	0	0	0	0	0	0	0	0	0	0	0	0	0	0.0016	0	0	0	0	0	0	0	0	0	0	0	0
Bacteria|Bacteroidetes|Bacteroidia|Bacteroidales|Prevotellaceae|Paraprevotella	0.0014	0	0	0.1924	0.228	0.0028	0.0117	0	0.0616	0	0.0207	0	0.115	0.0437	0	0	0	0	0.0047	0	0	0.0197	0.0496	0.0764	0	0.024	0.0466	0.0184	0.0014	0.0592	0.0061	0	0.0165	0	0.0014	0.0014	0	0.0092	0.1188	0	0.0263	0	0	0.0076	0	0.0305	0.0031	0	0.2125
Bacteria|Actinobacteria|Actinobacteria_c|Bifidobacteriales|Bifidobacteriaceae|Parascardovia	0	0	0	0	0	0	0	0	0	0	0.0016	0	0	0	0	0	0	0	0	0	0	0	0	0	0	0	0	0	0	0.0015	0	0	0	0	0	0	0	0	0	0	0	0	0	0	0	0	0	0	0
Bacteria|Proteobacteria|Betaproteobacteria|Burkholderiales|Sutterellaceae|Parasutterella	0	0	0.0029	0.0078	0.0031	0	0	0	0.0754	0.0107	0.0558	0.0029	0	0.0044	0	0	0	0.0029	0.0031	0	0	0.003	0.0432	0	0	0.016	0.0029	0.0215	0.4549	0	0	0.0248	0	0.8485	0.0014	0	0.177	0.0046	0.0101	0	0.0044	0	0.1652	0.055	0.2013	0	0.0031	0.0028	0
Bacteria|Firmicutes|Tissierellia|Tissierellales|Peptoniphilaceae|Parvimonas	0	0	0	0	0	0	0.0015	0.0013	0.0015	0	0	0.0014	0.0029	0	0	0	0	0	0.0031	0	0.0073	0	0.0112	0.0014	0	0	0	0.0015	0.0014	0.0015	0.0015	0.0026	0	0	0	0	0	0	0	0	0	0	0	0	0	0	0	0.0014	0
Bacteria|Proteobacteria|Gammaproteobacteria|Enterobacterales|Pectobacteriaceae|Pectobacterium	0	0	0	0	0	0	0	0	0	0.0015	0	0	0	0	0	0	0	0	0	0	0	0	0	0	0	0	0	0	0	0	0	0	0	0	0	0	0	0	0	0	0	0.0014	0	0	0	0	0	0	0
Bacteria|Firmicutes|Bacilli|Lactobacillales|Lactobacillaceae|Pediococcus	0	0.0171	0	0	0.0061	0.1491	0	0	0.0062	0.0046	0	0	0.0014	0	0.0046	0	0	0.0442	0	0.0013	0	0.0136	0	0	0	0	0.0015	0.0123	0.0042	0.0444	0	0	0	0	0.0014	0	0	0	0.0058	0	0	0	0	0	0	0	0.0079	0	0
Bacteria|Firmicutes|Clostridia|Clostridiales|Peptococcaceae|Peptococcus	0	0	0	0	0.0015	0	0	0	0	0	0	0	0	0	0	0	0.0015	0	0	0	0	0	0	0	0	0	0	0	0	0	0	0	0	0	0	0	0	0	0	0	0	0	0	0	0	0	0	0	0
Bacteria|Firmicutes|Tissierellia|Tissierellales|Peptoniphilaceae|Peptoniphilus	0	0	0	0.0016	0.0658	0.0028	0	0	0	0.0015	0	0.0014	0	0	0.0015	0.003	0.0029	0.0015	0.0031	0	0.0073	0.0015	0.0048	0	0.0015	0.0016	0.0029	0	0	0	0	0.0131	0.003	0	0.0014	0	0	0.0015	0	0	0.0029	0	0	0	0.0018	0	0.0047	0	0
Bacteria|Firmicutes|Clostridia|Clostridiales|Peptostreptococcaceae|Peptostreptococcaceae_uc	0	0	0	0	0.0015	0	0	0	0.0062	0.0199	0	0	0	0.0058	0.0307	0	0	0.0044	0	0	0	0.0076	0	0	0	0.0128	0	0.0015	0	0	0	0	0	0.0018	0.0014	0	0	0	0	0	0	0	0	0	0	0	0	0	0
Bacteria|Firmicutes|Clostridia|Clostridiales|Peptostreptococcaceae|Peptostreptococcus	0	0	0.0029	0	0.0015	0.0099	0.0015	0.0066	0.0015	0.0015	0.0016	0.0029	0	0	0	0.0045	0	0	0	0.004	0.0058	0	0	0	0	0	0	0.0031	0	0	0.003	0.0039	0	0.0036	0	0.0027	0	0.0015	0	0	0	0	0	0.0015	0	0.0014	0	0.0014	0
Bacteria|Firmicutes|Negativicutes|Acidaminococcales|Acidaminococcaceae|Phascolarctobacterium	0	0	0	0.097	0.0643	0	0.0147	0	0.0954	0.0015	0.1546	0.0645	0.0546	0.0262	0	0.1293	0.2039	0.0088	0.0047	0	0.0029	0.1104	0.1217	0	0.0181	0.0608	0.1719	0.3127	0	0.0341	0.0168	0.1332	0.1021	0	0	0	0	0.2392	0.0377	0.0242	0.1577	0	0.2193	0.2339	0	0.0762	0.0016	0.0467	0.1001
Bacteria|Firmicutes|Clostridia|Clostridiales|Ruminococcaceae|Phocea	0	0	0.0015	0.0016	0	0	0	0.0013	0.0046	0	0	0.0014	0	0.0029	0.0015	0.003	0.0044	0	0	0	0	0	0.0032	0	0.0015	0.0192	0.0015	0.0107	0.0225	0	0	0	0.003	0.0072	0.014	0	0	0	0	0	0.0015	0	0.0088	0.0046	0	0	0	0.0099	0
Bacteria|Bacteroidetes|Bacteroidia|Bacteroidales|Porphyromonadaceae|Porphyromonadaceae_uc	0	0	0	0	0	0	0	0	0	0	0	0	0	0	0	0	0	0	0	0	0	0	0.0096	0	0	0	0	0	0.0028	0	0	0	0	0	0	0	0	0	0	0	0	0.0028	0	0	0	0	0	0	0
Bacteria|Bacteroidetes|Bacteroidia|Bacteroidales|Porphyromonadaceae|Porphyromonas	0	0	0	0	0.0107	0	0	0	0	0	0	0	0	0	0	0	0	0.0015	0.0031	0	0	0	0	0	0	0	0	0.0521	0	0	0.0015	0	0	0	0	0	0	0	0	0.0013	0	0	0	0	0	0.0014	0	0	0
Bacteria|Bacteroidetes|Bacteroidia|Bacteroidales|Prevotellaceae|Prevotella	0	0.0043	1.9716	0.0016	0.0061	0.0696	0.1043	0	10.649	0.0077	3.1243	0.0186	0.0029	0.0058	0	0	0.0997	0.0118	0.7444	0	0.0044	0.0061	0.0112	5.7247	0.0076	0.0128	0.1661	0.0644	5.6959	0.3347	0.0426	0.0078	3.5549	0.009	0.0056	0.0041	0	0.135	0.0043	0.0027	0.0029	0.0028	0.0117	4.2877	10.7629	0.2673	0.0739	0.0014	0
Bacteria|Bacteroidetes|Bacteroidia|Bacteroidales|Prevotellaceae|Prevotellaceae_uc	0	0	0	0	0	0	0	0	0	0	0.0032	0	0	0	0	0	0	0	0	0	0	0	0	0.0028	0	0	0	0	0	0	0	0	0	0	0	0	0	0	0	0	0	0	0	0	0	0.0042	0	0	0
Bacteria|Actinobacteria|Actinobacteria_c|Propionibacteriales|Propionibacteriaceae|Propionibacterium	0	0	0	0	0	0	0	0	0	0	0	0	0	0	0	0	0	0	0	0	0	0	0	0	0	0	0.0015	0	0	0	0	0	0	0	0	0	0	0	0	0	0	0	0	0	0	0	0	0	0
Bacteria|Proteobacteria|Gammaproteobacteria|Enterobacterales|Morganellaceae|Proteus	0	0	0	0	0	0	0	0.0106	0	0	0	0	0	0	0	0	0	0	0	0	0	0	0	0	0	0	0	0	0	0	0	0	0	0	0	0	0	0	0	0	0	0	0	0	0	0	0	0	0
Bacteria|Proteobacteria|Gammaproteobacteria|Enterobacterales|Enterobacteriaceae|Pseudescherichia	0	0.0029	0	0	0	0	0	0	0	0	0	0	0	0	0	0	0	0	0	0	0	0	0	0	0	0	0	0	0	0	0	0	0	0	0	0	0	0	0	0	0	0	0	0	0	0	0	0	0
Bacteria|Firmicutes|Clostridia|Clostridiales|Lachnospiraceae|Pseudobutyrivibrio	0	0	0	0	0	0	0	0	0.0015	0	0.0048	0	0.0029	0	0	0.0015	0	0	0.0109	0	0	0	0	0	0	0	0.0015	0	0	0	0	0	0	0	0	0	0	0	0.0014	0	0	0	0	0	0	0	0	0	0
Bacteria|Firmicutes|Clostridia|Clostridiales|Ruminococcaceae|Pseudoflavonifractor	0.0028	0.2613	0.0029	0.2612	0.0107	0.0028	0.1527	0.0753	0.157	0.6669	0.1196	0.1691	0.0273	0.1995	0.2688	0.1976	0.2831	0.0486	0.3055	0.1815	0.0015	0.1724	0.1553	0.1598	0.1573	2.2279	0.357	0.4736	0.4591	0.0578	0.0609	0.3343	0.0856	0.1937	0.4462	0.0393	0.0689	0.6089	0.1217	0.0511	0.1489	0.3352	0.4824	0.373	0.0766	0.1302	0.3176	0.5083	0.023
Bacteria|Proteobacteria|Gammaproteobacteria|Pseudomonadales|Pseudomonadaceae|Pseudomonas	0	0	0	0	0	0.0057	0	0	0	0.0015	0	0	0	0	0	0	0	0	0.0016	0	0	0.0015	0	0.0014	0	0	0	0	0	0	0.0015	0	0	0	0	0	0	0	0	0	0	0.0014	0	0.0015	0.0018	0	0	0.0028	0
Bacteria|Actinobacteria|Actinobacteria_c|Propionibacteriales|Propionibacteriaceae|Pseudopropionibacterium	0	0	0	0	0	0	0	0	0	0	0	0	0	0	0	0	0	0	0	0	0	0	0	0	0	0	0	0.0015	0	0	0	0	0	0	0	0	0	0	0	0	0	0	0	0	0	0	0	0	0
Bacteria|Synergistetes|Synergistia|Synergistales|Synergistaceae|Pyramidobacter	0	0	0	0	0	0	0	0	0	0	0	0	0	0	0	0	0	0	0	0	0	0	0	0	0	0.0016	0.0029	0	0	0	0	0	0	0	0	0	0	0	0	0	0	0	0	0	0	0	0	0	0
Bacteria|Proteobacteria|Gammaproteobacteria|Enterobacterales|Enterobacteriaceae|Raoultella	0	0.0014	0	0	0.0214	0.0014	0	0.004	0.0015	0	0	0.0416	0	0	0	0	0.0015	0.0044	0	0	0	0.0015	0	0.0139	0	0	0.0015	0	0	0.0148	0	0	0.0015	0	0.0028	0	0	0.0429	0.0058	0	0.0015	0.0014	0	0	0	0	0	0.0057	0
Bacteria|Actinobacteria|Actinobacteria_c|Corynebacteriales|Nocardiaceae|Rhodococcus	0	0	0	0	0	0	0	0	0	0	0	0	0	0	0	0	0	0	0	0	0	0	0	0	0	0.0032	0	0	0	0	0	0	0	0	0	0	0	0	0	0	0	0	0	0	0	0	0	0	0
Bacteria|Bacteroidetes|Bacteroidia|Bacteroidales|Rikenellaceae|Rikenellaceae_uc	0	0	0	0	0	0	0	0	0.0246	0	0	0	0	0	0	0	0	0	0	0	0	0.0045	0	0	0	0	0	0.0077	0	0	0	0	0	0	0	0	0	0	0	0	0	0	0	0	0	0	0	0	0
Bacteria|Firmicutes|Clostridia|Clostridiales|Lachnospiraceae|Robinsoniella	0	0	0	0	0	0	0	0	0	0	0	0.01	0	0	0.0015	0	0	0	0	0	0	0	0	0	0	0	0	0.0015	0	0	0	0.0026	0	0.009	0	0	0	0	0	0	0	0	0	0	0	0	0	0	0
Bacteria|Firmicutes|Clostridia|Clostridiales|Peptostreptococcaceae|Romboutsia	0.0524	0.1328	0.0118	0.2065	0.2556	5.5628	0.0455	0.1823	0.5326	1.7661	0.008	0.3354	0.7262	3.1092	3.1784	0.0223	0.2141	2.0481	1.1136	0.0676	0.5626	3.0466	0.4066	0.1862	0.5293	13.2557	1.7455	0.6637	4.9728	0.0015	0.6868	4.8897	0.9172	1.4818	0.0365	0.0989	0.0125	0.2531	2.3229	0.0054	2.2951	0.8416	0.0892	0.0397	0.0071	0.1205	0.2469	0.0014	0.1462
Bacteria|Firmicutes|Clostridia|Clostridiales|Lachnospiraceae|Roseburia	0.1741	0.0171	0.6832	4.4598	3.489	0.4005	1.4494	6.6397	4.4317	2.6016	2.1886	0.9058	2.4704	0.5272	0.3718	1.5958	2.1341	1.1264	2.9685	0.8863	0.4808	0.2889	0.714	1.2244	0.7546	0.6525	0.8509	0.8155	3.6714	1.1553	2.5767	1.3239	1.7129	2.7071	0.8462	0.2412	1.996	0.707	2.8171	2.2923	2.0338	3.2063	1.4604	1.8267	1.5482	0.5997	1.5693	0.3073	4.4523
Bacteria|Actinobacteria|Actinobacteria_c|Micrococcales|Micrococcaceae|Rothia	0.0892	0.0357	0.0515	0.0047	0.0077	0.2897	0.0294	0	0.0154	0.0721	0	0.0029	0.0014	0.0218	0.0123	0.0015	0	0.2135	0.0078	0.0026	0.0351	0.062	0.0032	0.0014	0.006	0	0.0044	0.0184	0.0056	0.037	0.003	0.0118	0.0045	0.0018	0.0617	0.0108	0.0031	0	0.0116	0.0296	0.0248	0	0.0117	0	0.0232	0.0277	0.0047	0	0
Bacteria|Firmicutes|Clostridia|Clostridiales|Ruminococcaceae|Ruminococcaceae_uc	0.0014	0	0.0118	0.0141	0.0122	0.0057	0.0073	0.0079	0.0108	0	0.0016	0.0272	0.0187	0.0146	0.0015	0.003	0.0103	0.0118	0.0636	0	0	0.0303	0.0208	0.0056	0.0212	0.0224	0.016	0.069	0.0042	0.0015	0.0061	0.0039	0.021	0.0018	0	0.0041	0.0329	0.0184	0.0116	0.0067	0.0015	0.0042	0.0322	0	0.0036	0.0014	0.0094	0.0198	0.0054
Bacteria|Firmicutes|Clostridia|Clostridiales|Ruminococcaceae|Ruminococcus	0.0042	0.0057	0.4417	2.1556	7.8426	0.0568	0.4435	0.0383	4.7395	0.0429	0.7476	0.0115	0.7506	0.9262	5.621	2.6642	0.0073	1.0542	0.6111	0.0053	0.0132	0.4462	0.4547	1.4065	2.179	3.5234	0.2798	2.3329	8.0363	0.0074	0.6137	0.0065	3.0535	2.2963	0.6469	0.0149	3.5533	5.7527	1.1216	0	7.1437	0.3366	0.0015	1.4247	0.1514	0.6274	0.4544	0	0.8404
Bacteria|Firmicutes|Clostridia|Clostridiales|Ruminococcaceae|Ruminococcus_g2	1.0897	0.0029	0.1634	1.6785	0.1469	0.0511	2.5112	0.0013	0.0616	0.0322	0.0399	4.0346	3.93	0.4296	1.1537	3.3952	6.3524	0.77	0.09	0.0026	0.0015	4.9874	5.3215	0.1904	5.223	2.1544	2.3837	1.3059	0.7666	0.0607	2.2599	0.077	1.8855	0.6207	0.0098	4.3192	3.1522	2.6762	1.8389	0.1022	1.3899	0.1585	0.2427	0.0504	0.0445	0.9044	0.1855	0	2.0854
Bacteria|Firmicutes|Clostridia|Clostridiales|Lachnospiraceae|Ruminococcus_g4	0.0962	0.317	1.4871	0.8948	1.5517	1.7269	0.6388	1.5301	0.6881	0.0996	6.5323	0.6464	1.1648	1.8611	1.7098	3.4115	0.6923	2.0996	1.1337	0.6757	0.1081	1.5914	2.6928	1.8262	2.3832	0.5678	0.3803	1.2308	2.8374	4.5589	1.5274	1.1294	1.7549	0.0126	3.9895	1.1262	0.0893	0.7714	0.8318	0.0202	0.2774	0.202	0.6695	4.488	1.1848	0.3947	2.53	0.6216	0.3749
Bacteria|Firmicutes|Clostridia|Clostridiales|Lachnospiraceae|Ruminococcus_g5	0.1911	0.6826	0.0029	0.0063	0.0107	0	0	1.9899	0.0031	2.9634	0.0064	0.2093	0.0014	0.0058	0.1475	0.1114	0.1687	0.0103	0.0093	1.4388	0.2718	0.003	0.1009	0.0069	0.0469	0.1871	0.2666	0.0107	0.0042	0.0963	0.0046	3.1153	0.003	0.5902	0.4224	1.9326	0.3603	0	0.0174	2.7481	0.0073	0.6143	0.057	0.0015	0	0	0.0047	5.5508	0
Bacteria|Firmicutes|Clostridia|Clostridiales|Ruminococcaceae|Ruthenibacterium	0.0014	0.0685	0	0.0063	0.0031	0	0.0103	0.0317	0.0354	0.0199	0.0096	0.0487	0.0014	0.0146	0.0707	0.0371	0.0235	0.0044	0.0124	0.0132	0	0.0348	0.0144	0.0125	0.0197	2.7142	0.1195	0.0399	0.0112	0	0.0046	0.0026	0.018	0.0179	0.0309	0.0014	0.0204	0.0675	0.0014	0	0.019	0	0.0702	0.0275	0	0.036	0.0283	0.4418	0
Bacteria|Saccharibacteria_TM7|Saccharimonas_c|Saccharimonas_o|Saccharimonas_f|Saccharimonas	0	0	0	0	0	0	0	0	0	0	0	0	0	0	0	0	0	0	0	0	0	0	0	0	0	0	0	0	0.0014	0	0	0	0	0	0	0	0	0	0	0	0	0	0	0	0	0	0	0	0
Bacteria|Proteobacteria|Gammaproteobacteria|Enterobacterales|Enterobacteriaceae|Salmonella	0	0	0	0	0	0	0	0	0	0	0	0	0	0	0	0	0	0	0	0	0	0	0	0	0	0	0	0	0	0	0	0	0	0.0036	0	0	0	0	0	0	0	0	0	0	0	0	0	0	0
Bacteria|Actinobacteria|Actinobacteria_c|Bifidobacteriales|Bifidobacteriaceae|Scardovia	0	0	0	0	0	0	0	0	0	0	0.0016	0	0	0	0	0	0	0	0	0	0.0015	0	0	0	0	0	0	0	0	0	0	0	0	0	0	0	0	0	0	0	0	0	0	0	0	0	0	0	0
Bacteria|Firmicutes|Clostridia|Clostridiales|Lachnospiraceae|Sellimonas	0.0071	0.0043	0.0162	0.0047	0.0352	0.0185	0.0073	0.0819	0.0046	0	0.0494	0.0831	0.0101	0.1078	0.4271	0.052	0.1745	0.0177	0.0171	0.0066	0.0132	0.0212	0.0448	0.0111	0.062	0.0112	0.0408	0.0077	0.0197	0.0592	0.0076	0.2559	0.006	0.6853	0.0463	0.0068	0.318	0.0169	0.0043	0	0.0073	0.0042	0.1286	0.0443	0.0018	0.0014	0.033	0.0042	0
Bacteria|Actinobacteria|Coriobacteriia|Coriobacteriales|Coriobacteriaceae|Senegalimassilia	0	0	0.0015	0.3129	0	0.6135	0	0	0.0693	0	0.0877	0	0	0.0728	0	0	0.0015	0	0.1628	0	0.0029	0.0015	0.0016	0	0.2616	1.5354	0.0627	0	0.1207	0.037	0.1721	0.0013	0.033	0	0	0	0	0.1733	0.1	0	0.0569	0	0	0.0994	0	0.3684	0.2264	0	0
Bacteria|Firmicutes|Clostridia|Clostridiales|Lachnospiraceae|Shuttleworthia	0	0	0	0.0798	0	0	0	0	0.0015	0	0.0064	0	0.0014	0.0015	0	0.003	0.0044	0.0029	0.0016	0.0053	0.0015	0.003	0	0	0	0	0	0	0	0.0015	0.003	0	0.0015	0	0.0014	0	0.0031	0	0.0536	0	0	0	0	0	0	0	0	0	0
Bacteria|Actinobacteria|Coriobacteriia|Coriobacteriales|Coriobacteriaceae|Slackia	0	0	0	0.0094	0	0	0	0	0.0092	0	0.0207	0	0	0.0175	0	0	0	0	0	0	0	0.0787	0	0.0014	0	0.0016	0.0044	0.0092	0	0.0118	0.0061	0	0	0	0	0	0	0.0215	0	0	0.0161	0	0	0.0352	0	0.0139	0	0	0
Bacteria|Fusobacteria|Fusobacteria_c|Fusobacteriales|Leptotrichiaceae|Sneathia	0	0	0	0	0	0	0	0	0	0	0	0	0	0	0	0	0	0	0	0	0	0	0.0016	0	0	0	0	0	0	0	0	0	0	0	0	0	0	0	0	0	0	0	0	0	0	0	0	0	0
Bacteria|Firmicutes|Clostridia|Clostridiales|Ruminococcaceae|Sporobacter	0	0.0014	0.0162	2.2995	0.0398	0.0156	0.0749	0.0013	0.1739	0.0015	0.4113	0.0043	0.0316	0.8432	0.0507	0.4071	0.0264	0.1428	0.5661	0.0278	0.0044	1.0256	0.1905	0.2627	0.0786	1.8681	0.5755	1.1895	0.0927	0.0015	0.032	0	0.1681	0.0592	0.0014	0.0041	0.0674	1.9523	0.6231	0	0.4745	0	0.0029	1.7472	0.0036	0.0803	0.8916	0.051	0.0352
Bacteria|Firmicutes|Bacilli|Bacillales|Staphylococcaceae|Staphylococcus	0.0014	0	0.0088	0	0.0015	0	0	0	0	0	0	0	0	0	0	0	0	0	0	0	0	0	0	0	0	0	0	0.0031	0	0.0015	0	0	0	0	0	0	0	0	0	0	0	0	0	0	0	0	0.0016	0	0
Bacteria|Firmicutes|Bacilli|Lactobacillales|Streptococcaceae|Streptococcus	5.7952	6.4846	0.7583	0.0344	1.0589	11.3671	2.3996	0.1163	0.1478	0.1594	0.5962	0.6063	0.0733	0.0379	0.0891	0.1649	0.4356	8.1878	0.3567	0.3723	1.9933	0.0499	0.1121	0.0139	0.0786	0.0016	0.7154	0.0261	0.6753	18.3791	0.134	0.3447	2.1737	0.0251	0.2877	0.1477	0.1238	0.1043	0.0956	1.6456	0.3811	0.0533	0.8625	0.1101	0.2334	0.2299	0.0991	2.015	0.2179
Bacteria|Firmicutes|Clostridia|Clostridiales|Ruminococcaceae|Subdoligranulum	0.9227	0.0014	1.9922	1.9272	1.2625	1.9229	1.3129	0.004	0.9605	0.3373	0.6727	4.1966	3.7143	2.2223	0.722	1.9108	2.1004	3.6279	2.1248	0.0053	0.0322	6.5394	2.0844	0.2738	2.9487	1.1292	1.1292	1.6662	1.2032	0.1629	0.6944	1.7509	2.9123	0.6907	0.0168	1.3349	3.3105	1.3036	1.4723	0.9492	0.7519	2.7154	3.1006	1.2978	0.9478	1.3061	2.574	0.0014	3.5456
Bacteria|Proteobacteria|Gammaproteobacteria|Aeromonadales|Succinivibrionaceae|Succinivibrio	0	0	0	0	0	0	0	0	0	0	0.1642	0	0	0	0	0	0	0	0	0	0	0	0	0	0	0	0	0	0	0	0	0	0	0	0	0	0	0	0	0	0	0	0	0	0	0	0	0	0
Bacteria|Proteobacteria|Betaproteobacteria|Burkholderiales|Sutterellaceae|Sutterella	0	0	0	0.0876	0.3902	0.0071	0	0	0.1509	0	0.0861	0	0.0359	0.0291	0	0.0015	0.0601	0.0015	0.0016	0	0.0015	0	0.0288	0.2377	0.006	0.0016	0.0364	0	0	0	0.0076	0.1854	0.0105	0	0	0	0	0.8588	0.1	0.7139	0.4614	0	0	0.0642	0	0.0249	0	0.017	0.3897
Bacteria|Firmicutes|Clostridia|Clostridiales|Lachnospiraceae|Syntrophococcus	0.0269	0.0271	0.0015	0.0094	0.0536	0.0057	0.0103	0	0	0	0.0016	0.0215	0.0029	0.0189	0.0123	0.0267	0.0015	0.0162	0.0031	0.0331	0.0015	0.0106	0.0176	0.0056	0.0227	0.0848	0.0029	0.0307	0	0.0015	0.0091	0	0.036	0	0	0	0.0016	0.0153	0.0029	0	0.0146	0	0.0234	0.0107	0	0.0139	0.0094	0.0864	0.0027
Bacteria|Firmicutes|Clostridia|Clostridiales|Peptostreptococcaceae|Terrisporobacter	0	0.0014	0	0.0203	0.1454	0.0071	0.0132	0	0.1216	1.1789	0	0	0	0.0087	1.2582	0.0045	0.0029	0.0029	0	0.004	0	0.056	0	0	0.003	2.6598	0.0117	0.1809	0.0084	0	0	0	0.015	0	0	0.0014	0	0	0.0029	0	0	0	0	0	0.0053	0	0	0	0.0406
Bacteria|Firmicutes|Bacilli|Lactobacillales|Enterococcaceae|Tetragenococcus	0	0	0	0	0	0	0	0	0	0	0	0.0014	0	0	0	0	0	0	0	0	0	0	0	0	0	0	0	0.0015	0	0	0	0	0	0	0	0	0	0	0	0	0	0	0	0	0	0	0	0	0
Bacteria|Actinobacteria|Actinobacteria_c|Actinomycetales|Actinomycetaceae|Trueperella	0	0	0	0	0.0046	0	0	0	0	0	0	0	0	0	0	0	0	0	0	0	0	0	0	0	0	0	0	0	0	0	0	0	0	0	0	0	0	0	0	0	0	0	0	0	0	0	0	0	0
Bacteria|Firmicutes|Erysipelotrichi|Erysipelotrichales|Erysipelotrichaceae|Turicibacter	1.1619	0	0	0.0047	0.0551	0.2002	0	0.0026	0.0677	0.4231	0	0	0	0.0204	0.0169	0	0	0.0294	0	0.0146	0.1081	0.6716	0.0112	0.0056	0	0.0608	0.0189	0.0736	0.0534	0	0	0.0888	0.0195	0	0	0.0244	0	0.0169	0	0	0	0	0	0	0.0143	0	0.0047	0	0.0149
Bacteria|Firmicutes|Bacilli|Lactobacillales|Enterococcaceae|Vagococcus	0	0	0	0	0	0	0	0	0	0.0031	0	0	0	0	0	0	0	0	0	0	0	0	0.0016	0	0	0.0016	0	0	0	0	0	0	0.021	0	0	0	0	0	0	0	0	0	0	0	0	0	0	0	0
Bacteria|Firmicutes|Negativicutes|Veillonellales|Veillonellaceae|Veillonella	0.0142	0	0.0059	0.0532	0.2953	0.0014	0	0.0026	0.0139	0.1671	0.0845	0	0	0.0044	0	0	0.0015	0.0029	0	0	0.0073	0	0	0.0222	0	0	0	0.0015	0.1937	0.003	0	0.0326	0.0015	0	0.0281	0	0.0016	0	0.1362	0.0565	0.0204	0.0168	0.0015	0.0107	0.0018	0.0028	0	0	0.0176
Bacteria|Lentisphaerae|Lentisphaeria|Victivallales|Victivallaceae|Victivallis	0	0	0	0	0	0	0	0	0	0	0	0	0	0	0	0	0	0	0	0	0	0	0	0.0014	0	0	0	0	0	0	0	0	0	0	0	0	0	0.0031	0	0	0	0	0	0	0	0	0	0	0
Bacteria|Firmicutes|Bacilli|Bacillales|Bacillaceae|Virgibacillus	0	0	0	0	0	0	0	0	0.0015	0	0	0	0	0	0	0	0	0	0	0	0	0	0	0	0	0	0	0	0	0	0	0	0	0	0	0	0	0	0	0	0	0	0	0	0	0	0	0	0
Bacteria|Firmicutes|Bacilli|Lactobacillales|Leuconostocaceae|Weissella	0.0014	3.9271	0.1178	0.0876	0.9074	0.2769	0.0514	0.0013	0.0077	0.7021	0.0622	0.473	0.0014	0.0102	0.0661	0	0.0675	0.2047	0.062	0.1325	0.4004	0.3464	0.0096	0.0014	0.0363	0	0.0233	0.1548	0.08	1.3611	0.2117	0	0.0315	0.0018	0.0393	0.1464	0.0063	0.0061	0.0333	0.0013	1.0541	0.1515	0.1915	0.0107	0	0.054	0.0299	1.0139	0.0014
Unclassified in higher taxonomic rank	0.0042	0	0	0	0.0031	0	0.0073	0.0092	0	0.0291	0.0016	0.0129	0.0101	0.0073	0	0.0253	0.0293	0.0029	0	0.0013	0	0.0182	0.016	0.0028	0.0348	0.0032	0.0073	0.0046	0.0014	0	0.0213	0	0	0.0018	0	0.0122	0.0125	0.0445	0	0	0	0.0014	0	0.0031	0	0.0083	0.0063	0.0014	0.0027
Bacteria|Firmicutes|Clostridia|Clostridiales|Christensenellaceae|AB294309_g	0	0	0	0	0	0	0	0	0	0	0	0	0	0	0	0	0	0	0	0	0	0	0	0	0	0	0	0	0	0	0	0	0	0	0	0	0	0	0	0	0	0	0	0	0	0	0	0	0
Bacteria|Firmicutes|Clostridia|Clostridiales|Lachnospiraceae|AM420052_g	0	0	0	0	0	0	0	0	0	0	0	0	0	0	0	0	0	0	0	0	0	0	0	0	0	0	0	0	0	0	0	0	0	0	0	0	0	0	0	0	0	0	0	0	0	0	0	0	0
Bacteria|Actinobacteria|Actinobacteria_c|Bifidobacteriales|Bifidobacteriaceae|Aeriscardovia	0	0	0	0	0	0	0	0	0	0	0	0	0	0	0	0	0	0	0	0	0	0	0	0	0	0	0	0	0	0	0	0	0	0	0	0	0	0	0	0	0	0	0	0	0	0	0	0	0
Bacteria|Proteobacteria|Gammaproteobacteria|Aeromonadales|Aeromonadaceae|Aeromonas	0	0	0	0	0	0	0	0	0	0	0	0	0	0	0	0	0	0	0	0	0	0	0	0	0	0	0	0	0	0	0	0	0	0	0	0	0	0	0	0	0	0	0	0	0	0	0	0	0
Bacteria|Firmicutes|Clostridia|Clostridiales|Ruminococcaceae|Angelakisella	0	0	0	0	0	0	0	0	0	0	0	0	0	0	0	0	0	0	0	0	0	0	0	0	0	0	0	0	0	0	0	0	0	0	0	0	0	0.0046	0	0	0	0	0	0	0	0	0	0	0
Bacteria|Bacteroidetes|Flavobacteria|Flavobacteriales|Flavobacteriaceae|Bergeyella	0	0	0	0	0	0	0	0	0	0	0	0	0	0	0	0	0	0	0	0	0	0	0	0	0	0	0	0	0	0	0	0	0	0	0	0	0	0	0	0	0	0	0	0	0	0	0	0	0
Bacteria|Actinobacteria|Actinobacteria_c|Bifidobacteriales|Bifidobacteriaceae|Bifidobacteriaceae_uc	0	0	0	0	0	0	0	0	0	0	0	0	0	0	0	0	0	0	0	0	0	0	0	0	0	0	0	0	0	0	0	0	0	0	0	0	0	0	0.0014	0	0	0	0	0	0	0	0	0	0
Bacteria|Firmicutes|Bacilli|Bacillales|Paenibacillaceae|Brevibacillus	0	0	0	0	0	0	0	0	0	0	0	0	0	0	0	0	0	0	0	0	0	0	0	0	0	0	0	0	0	0	0	0	0	0	0	0	0	0.0015	0	0	0	0	0	0	0	0	0	0	0
Bacteria|Firmicutes|Clostridia|Clostridiales|Lachnospiraceae|Butyrivibrio	0	0	0	0	0	0	0	0	0	0	0	0	0	0	0	0	0	0	0	0	0	0	0	0	0	0	0	0	0	0	0	0	0	0	0	0	0	0	0	0	0	0	0	0	0	0	0	0	0
Bacteria|Firmicutes|Tissierellia|Tissierellales|Peptoniphilaceae|CYUO_g	0	0	0	0	0	0	0	0	0	0	0	0	0	0	0	0	0	0	0	0	0	0	0	0	0	0	0	0	0	0	0	0	0	0	0	0	0	0	0	0	0	0	0	0	0	0	0	0	0
Bacteria|Bacteroidetes|Flavobacteria|Flavobacteriales|Flavobacteriaceae|Capnocytophaga	0	0	0	0	0	0	0	0	0	0	0	0	0	0	0	0	0	0	0	0	0	0	0	0	0	0	0	0	0	0	0	0	0	0	0	0	0	0	0	0.0013	0	0	0	0	0	0.0014	0	0	0
Bacteria|Proteobacteria|Gammaproteobacteria|Cardiobacteriales|Cardiobacteriaceae|Cardiobacterium	0	0	0	0	0	0	0	0	0	0	0	0	0	0	0	0	0	0	0	0	0	0	0	0	0	0	0	0	0	0	0	0	0	0	0	0	0	0	0	0	0	0	0	0	0	0	0	0	0
Bacteria|Proteobacteria|Deltaproteobacteria|Desulfovibrionales|Desulfovibrionaceae|Desulfovibrionaceae_uc	0	0	0	0	0	0	0	0	0	0	0	0	0	0	0	0	0	0	0	0	0	0	0	0	0	0	0	0	0	0	0	0	0	0	0	0	0	0	0	0	0	0	0	0	0	0	0	0	0
Bacteria|Tenericutes|Mollicutes|PAC001265_o|PAC001265_f|EF586032_g	0	0	0	0	0	0	0	0	0	0	0	0	0	0	0	0	0	0	0	0	0	0	0	0	0	0	0	0	0	0	0	0	0	0	0	0	0	0	0	0	0	0	0	0	0	0	0	0	0
Bacteria|Firmicutes|Clostridia|Clostridiales|Ruminococcaceae|EU728715_g	0	0	0	0	0	0	0	0	0	0	0	0	0	0	0	0	0	0	0	0	0	0	0	0	0	0	0	0	0	0	0	0	0	0	0	0	0	0	0	0	0	0	0	0	0	0	0	0	0
Bacteria|Firmicutes|Clostridia|Clostridiales|Ruminococcaceae|EU775066_g	0	0	0	0	0	0	0	0	0	0	0	0	0	0	0	0	0	0	0	0	0	0	0	0	0	0	0	0	0	0	0	0	0	0	0	0	0	0	0	0	0	0	0	0	0	0	0	0	0
Bacteria|Proteobacteria|Gammaproteobacteria|Enterobacterales|Hafniaceae|Edwardsiella	0	0	0	0	0	0	0	0	0	0	0	0	0	0	0	0	0	0	0	0	0	0	0	0	0	0	0	0	0	0	0	0	0	0	0	0	0	0	0	0	0	0	0	0	0	0	0	0	0
Bacteria|Actinobacteria|Coriobacteriia|Coriobacteriales|Coriobacteriaceae|Enorma	0	0	0	0	0	0	0	0	0	0	0	0	0	0	0	0	0	0	0	0	0	0	0	0	0	0	0	0	0	0	0	0	0	0	0	0	0	0	0	0	0	0	0	0	0	0	0	0	0
Bacteria|Firmicutes|Clostridia|Clostridiales|Lachnospiraceae|Epulopiscium	0	0	0	0	0	0	0	0	0	0	0	0	0	0	0	0	0	0	0	0	0	0	0	0	0	0	0	0	0	0	0	0	0	0	0	0	0	0	0	0	0	0	0	0	0	0	0	0	0
Bacteria|Cyanobacteria|Vampirovibrio_c|FR888536_o|FR888536_f|FR888536_f_uc	0	0	0	0	0	0	0	0	0	0	0	0	0	0	0	0	0	0	0	0	0	0	0	0	0	0	0	0	0	0	0	0	0	0	0	0	0	0	0	0	0	0	0	0	0	0	0	0	0
Bacteria|Firmicutes|Clostridia|Clostridiales|Peptostreptococcaceae|Filifactor	0	0	0	0	0	0	0	0	0	0	0	0	0	0	0	0	0	0	0	0	0	0	0	0	0	0	0	0	0	0	0	0	0	0	0	0	0	0	0	0	0	0	0	0	0	0	0	0	0
Bacteria|Firmicutes|Clostridia|Clostridiales|Ruminococcaceae|Fournierella	0	0	0	0	0	0	0	0	0	0	0	0	0	0	0	0	0	0	0	0	0	0	0	0	0	0	0	0	0	0	0	0	0	0	0	0	0	0	0	0	0	0	0.0029	0	0	0	0	0	0
Bacteria|SR1|CP006913_c|CP006913_o|CP006913_f|GU410548_g	0	0	0	0	0	0	0	0	0	0	0	0	0	0	0	0	0	0	0	0	0	0	0	0	0	0	0	0	0	0	0	0	0	0	0	0	0	0	0	0	0	0	0	0	0	0	0	0	0
Bacteria|Firmicutes|Bacilli|Bacillales|Bacillaceae|Geobacillus	0	0	0	0	0	0	0	0	0	0	0	0	0	0	0	0	0	0	0	0	0	0	0	0	0	0	0	0	0	0	0	0	0	0	0	0	0	0	0	0	0	0	0	0	0	0	0	0	0
Bacteria|Actinobacteria|Actinobacteria_c|Corynebacteriales|Nocardiaceae|Gordonia	0	0	0	0	0	0	0	0	0	0	0	0	0	0	0	0	0	0	0	0	0	0	0	0	0	0	0	0	0	0	0	0	0	0	0	0	0	0	0	0	0	0	0	0	0	0	0	0	0
Bacteria|Proteobacteria|Alphaproteobacteria|Caulobacterales|Caulobacteraceae|JPOM_g	0	0	0	0	0	0	0	0	0	0	0	0	0	0	0	0	0	0	0	0	0	0	0	0	0	0	0	0	0	0	0	0	0	0	0	0	0	0.0015	0	0	0	0	0	0	0	0	0	0	0
Bacteria|Proteobacteria|Betaproteobacteria|Burkholderiales|Lautropia_f|Lautropia	0	0	0	0	0	0	0	0	0	0	0	0	0	0	0	0	0	0	0	0	0	0	0	0	0	0	0	0	0	0	0	0	0	0	0	0	0	0	0	0	0	0	0	0	0	0	0	0	0
Bacteria|Actinobacteria|Actinobacteria_c|Micrococcales|Micrococcaceae|Micrococcus	0	0	0	0	0	0	0	0	0	0	0	0	0	0	0	0	0	0	0	0	0	0	0	0	0	0	0	0	0	0	0	0	0	0	0	0	0	0	0	0	0	0	0	0	0	0	0	0	0.0014
Bacteria|Proteobacteria|Gammaproteobacteria|Enterobacterales|Morganellaceae|Morganella	0	0	0	0	0	0	0	0	0	0	0	0	0	0	0	0	0	0	0	0	0	0	0	0	0	0	0	0	0	0	0	0	0	0	0	0	0	0	0	0	0	0	0	0	0	0	0	0	0
Bacteria|Firmicutes|Clostridia|Clostridiales|Ruminococcaceae|NFJT_g	0	0	0	0	0	0	0	0	0	0	0	0	0	0	0	0	0	0	0	0	0	0	0	0	0	0	0	0	0	0	0	0	0	0	0	0	0	0.0015	0	0	0	0	0	0	0	0	0	0	0
Bacteria|Bacteroidetes|Bacteroidia|Bacteroidales|Odoribacteraceae|Odoribacteraceae_uc	0	0	0	0	0	0	0	0	0	0	0	0	0	0	0	0	0	0	0	0	0	0	0	0	0	0	0	0	0	0	0	0	0	0	0	0	0	0	0	0	0	0	0.0029	0	0	0	0	0	0
Bacteria|Tenericutes|Mollicutes|PAC001057_o|PAC000197_f|PAC000197_f_uc	0	0	0	0	0	0	0	0	0	0	0	0	0	0	0	0	0	0	0	0	0	0	0	0	0	0	0	0	0	0	0	0	0	0	0	0	0	0	0	0	0	0	0	0	0	0	0	0	0
Bacteria|Firmicutes|Clostridia|Clostridiales|Lachnospiraceae|PAC001341_g	0	0	0	0	0	0	0	0	0	0	0	0	0	0	0	0	0	0	0	0	0	0	0	0	0	0	0	0	0	0	0	0	0	0	0	0	0	0	0	0	0	0	0	0	0	0	0	0	0
Bacteria|Firmicutes|Clostridia|Clostridiales|Lachnospiraceae|PAC001588_g	0	0	0	0	0	0	0	0	0	0	0	0	0	0	0	0	0	0	0	0	0	0	0	0	0	0	0	0	0	0	0	0	0	0	0	0	0	0	0	0	0	0	0	0	0	0	0	0	0
Bacteria|Verrucomicrobia|Opitutae|Puniceicoccales|PAC002143_f|PAC002143_g	0	0	0	0	0	0	0	0	0	0	0	0	0	0	0	0	0	0	0	0	0	0	0	0	0	0	0	0	0	0	0	0	0	0	0	0	0	0	0	0	0	0	0	0	0	0	0	0	0
Bacteria|Firmicutes|Clostridia|Clostridiales|Christensenellaceae|PAC002170_g	0	0	0	0	0	0	0	0	0	0	0	0	0	0	0	0	0	0	0	0	0	0	0	0	0	0	0	0	0	0	0	0	0	0	0	0	0	0	0	0	0	0	0	0	0	0	0	0	0
Bacteria|Firmicutes|Clostridia|Clostridiales|Ruminococcaceae|PAC002186_g	0	0	0	0	0	0	0	0	0	0	0	0	0	0	0	0	0	0	0	0	0	0	0	0	0	0	0	0	0	0	0	0	0	0	0	0	0	0	0	0	0	0	0	0	0	0	0	0	0
Bacteria|Bacteroidetes|Bacteroidia|Bacteroidales|Porphyromonadaceae|Paludibacter	0	0	0	0	0	0	0	0	0	0	0	0	0	0	0	0	0	0	0	0	0	0	0	0	0	0	0	0	0	0	0	0	0	0	0	0	0	0	0	0	0	0	0	0	0	0	0	0	0
Bacteria|Firmicutes|Negativicutes|Selenomonadales|Selenomonadaceae|Selenomonas	0	0	0	0	0	0	0	0	0	0	0	0	0	0	0	0	0	0	0	0	0	0	0	0	0	0	0	0	0	0	0	0	0	0	0	0	0	0	0	0	0	0	0	0	0	0	0	0	0
Bacteria|Proteobacteria|Betaproteobacteria|Burkholderiales|Sutterellaceae|Sutterellaceae_uc	0	0	0	0	0	0	0	0	0	0	0	0	0	0	0	0	0	0	0	0	0	0	0	0	0	0	0	0	0	0	0	0	0	0	0	0	0	0	0	0	0	0.0547	0	0	0	0	0	0	0
Bacteria|Bacteroidetes|Bacteroidia|Bacteroidales|Porphyromonadaceae|Tannerella	0	0	0	0	0	0	0	0	0	0	0	0	0	0	0	0	0	0	0	0	0	0	0	0	0	0	0	0	0	0	0	0	0	0	0	0	0	0	0	0	0	0	0	0	0	0	0	0	0
Bacteria|Spirochaetes|Spirochaetia|Spirochaetales|Spirochaetaceae|Treponema	0	0	0	0	0	0	0	0	0	0	0	0	0	0	0	0	0	0	0	0	0	0	0	0	0	0	0	0	0	0	0	0	0	0	0	0	0	0	0	0	0	0	0	0	0	0.0014	0	0	0
Bacteria|Saccharibacteria_TM7|Saccharimonas_c|Saccharimonas_o|Saccharimonas_f|AF125206_g	0	0	0	0	0	0	0	0	0	0	0	0	0	0	0	0	0	0	0	0	0	0	0	0	0	0	0	0	0	0	0	0	0	0	0	0	0	0	0	0	0	0	0	0	0	0	0	0	0
Bacteria|Actinobacteria|Actinobacteria_c|Actinomycetales|Actinomycetaceae|Actinotignum	0	0	0	0	0	0	0	0	0	0	0	0	0	0	0	0	0	0	0	0	0	0	0	0	0	0	0	0	0	0	0	0	0	0	0	0	0	0	0	0	0	0	0	0	0	0	0	0	0
Bacteria|Proteobacteria|Alphaproteobacteria|Rhizobiales|Aurantimonadaceae|Aureimonas	0	0	0	0	0	0	0	0	0	0	0	0	0	0	0	0	0	0	0	0	0	0	0	0	0	0	0	0	0	0	0	0	0	0	0	0	0	0	0	0	0	0	0	0	0	0	0	0	0
Bacteria|Verrucomicrobia|Opitutae|Opitutales|Opitutaceae|CP016094_g	0	0	0	0	0	0	0	0	0	0	0	0	0	0	0	0	0	0	0	0	0	0	0	0	0	0	0	0	0	0	0	0	0	0	0	0	0	0	0	0	0	0	0	0	0	0	0	0	0
Bacteria|Firmicutes|Clostridia|Clostridiales|Clostridiaceae|Clostridiaceae_uc	0	0	0	0	0	0	0	0	0	0	0	0	0	0	0	0	0	0	0	0	0	0	0	0	0	0	0	0	0	0	0	0	0	0	0	0	0	0	0	0	0	0	0	0	0	0	0	0	0
Bacteria|Firmicutes|Clostridia|Clostridiales|Peptostreptococcaceae|Clostridioides	0	0	0	0	0	0	0	0	0	0	0	0	0	0	0	0	0	0	0	0	0	0	0	0	0	0	0	0	0	0	0	0	0	0	0	0	0	0	0	0	0	0	0	0	0	0	0	0	0
Bacteria|Proteobacteria|Betaproteobacteria|Burkholderiales|Comamonadaceae|Comamonas	0	0	0	0	0	0	0	0	0	0	0	0	0	0	0	0	0	0	0	0	0	0	0	0	0	0	0	0	0	0	0	0	0	0	0	0	0	0	0	0	0	0	0	0	0	0	0	0	0
Bacteria|Firmicutes|Clostridia|Clostridiales|Eubacteriaceae|DQ353937_g	0	0	0	0	0	0	0	0	0	0	0	0	0	0	0	0	0	0	0	0	0	0	0	0	0	0	0	0	0	0	0	0	0	0	0	0	0	0	0	0	0	0	0	0	0	0	0	0	0
Bacteria|Firmicutes|Clostridia|Clostridiales|Ruminococcaceae|EF559154_g	0	0	0	0	0	0	0	0	0	0	0	0	0	0	0	0	0	0	0	0	0	0	0	0	0	0	0	0	0	0	0	0	0	0	0	0	0	0	0	0	0	0	0	0	0	0	0	0	0
Bacteria|Firmicutes|Clostridia|Clostridiales|Lachnospiraceae|FJ681847_g	0	0	0	0	0	0	0	0	0	0	0	0	0	0	0	0	0	0	0	0	0	0	0	0	0	0	0	0	0	0	0	0	0	0	0	0	0	0	0	0	0	0	0	0	0	0	0	0	0
Bacteria|Firmicutes|Clostridia|Clostridiales|Mogibacterium_f|FJ982993_g	0	0	0	0	0	0	0	0	0	0	0	0	0	0	0	0	0	0	0	0	0	0	0	0	0	0	0	0	0	0	0	0	0	0	0	0	0	0	0	0	0	0	0	0	0	0	0	0	0
Bacteria|Firmicutes|Clostridia|Clostridiales|Christensenellaceae|HQ697740_g	0	0	0	0	0	0	0	0	0	0	0	0	0	0	0	0	0	0	0	0	0	0	0	0	0	0	0	0	0	0	0	0	0	0	0	0	0	0	0	0	0	0	0	0	0	0	0	0	0
Bacteria|Actinobacteria|Actinobacteria_c|Micrococcales|Microbacteriaceae|Herbiconiux	0	0	0	0	0	0	0	0	0	0	0	0	0	0	0	0	0	0	0	0	0	0	0	0	0	0	0	0	0	0	0	0	0	0	0	0	0	0	0	0	0	0	0	0	0	0	0	0	0
Bacteria|Firmicutes|Clostridia|Clostridiales|Lachnospiraceae|Herbinix	0	0	0	0	0	0	0	0	0	0	0	0	0	0	0	0	0	0	0	0	0	0	0	0	0	0	0	0	0	0	0	0	0	0	0	0	0	0	0	0	0	0	0	0	0	0	0	0	0
Bacteria|Firmicutes|Clostridia|Clostridiales|Lachnospiraceae|JH379032_g	0	0	0	0	0	0	0	0	0	0	0	0	0	0	0	0	0	0	0	0	0	0	0	0	0	0	0	0	0	0	0	0	0	0	0	0	0	0	0	0	0	0	0	0	0	0	0	0	0
Bacteria|Firmicutes|Clostridia|Clostridiales|Mogibacterium_f|JRNA_g	0	0	0	0	0	0	0	0	0	0	0	0	0	0	0	0	0	0	0	0	0	0	0	0	0	0	0	0	0	0	0	0	0	0	0	0	0	0	0	0	0	0	0	0	0	0	0	0	0
Bacteria|Proteobacteria|Betaproteobacteria|Burkholderiales|Oxalobacteraceae|Janthinobacterium	0	0	0	0	0	0	0	0	0	0	0	0	0	0	0	0	0	0	0	0	0	0	0	0	0	0	0	0	0	0	0	0	0	0	0	0	0	0	0	0	0	0	0	0	0	0	0	0	0
Bacteria|Firmicutes|Clostridia|Clostridiales|Lachnospiraceae|Johnsonella	0	0	0	0	0	0	0	0	0	0	0	0	0	0	0	0	0	0	0	0	0	0	0	0	0	0	0	0	0	0	0	0	0	0	0	0	0	0	0	0	0	0	0	0	0	0	0	0	0
Bacteria|Firmicutes|Clostridia|Clostridiales|Ruminococcaceae|KQ959578_g	0	0	0	0	0	0	0	0	0	0	0	0	0	0	0	0	0	0	0	0	0	0	0	0	0	0	0	0	0	0	0	0	0	0	0	0	0	0	0	0	0	0	0	0	0	0	0	0	0
Bacteria|Firmicutes|Bacilli|Bacillales|Planococcaceae|Lysinibacillus	0	0	0	0	0	0	0	0	0	0	0	0	0	0	0	0	0	0	0	0	0	0	0	0	0	0	0	0	0	0	0	0	0	0	0	0	0	0	0	0	0	0	0	0	0	0	0	0	0
Bacteria|Actinobacteria|Actinobacteria_c|Corynebacteriales|Mycobacteriaceae|Mycobacterium	0	0	0	0	0	0	0	0	0	0	0	0	0	0	0	0	0	0	0	0	0	0	0	0	0	0	0	0	0	0	0	0	0	0	0	0	0	0	0	0	0	0	0	0	0	0	0	0	0
Bacteria|Firmicutes|Clostridia|Clostridiales|Ruminococcaceae|NFJT_g	0	0	0	0	0	0	0	0	0	0	0	0	0	0	0	0	0	0	0	0	0	0	0	0	0	0	0	0	0	0	0	0	0	0	0	0	0	0	0	0	0	0	0	0	0	0	0	0	0
Bacteria|Firmicutes|Negativicutes|Veillonellales|Veillonellaceae|Negativicoccus	0	0	0	0	0	0	0	0	0	0	0	0	0	0	0	0	0	0	0	0	0	0	0	0	0	0	0	0	0	0	0	0	0	0	0	0	0	0	0	0	0	0	0	0	0	0	0	0	0
Bacteria|Proteobacteria|Deltaproteobacteria|Myxococcales|Haliangiaceae|PAC000066_g	0	0	0	0	0	0	0	0	0	0	0	0	0	0	0	0	0	0	0	0	0	0	0	0	0	0	0	0	0	0	0	0	0	0	0	0	0	0	0	0	0	0	0	0	0	0	0	0	0
Bacteria|Proteobacteria|Deltaproteobacteria|Myxococcales|Sandaracinaceae|PAC000443_g	0	0	0	0	0	0	0	0	0	0	0	0	0	0	0	0	0	0	0	0	0	0	0	0	0	0	0	0	0	0	0	0	0	0	0	0	0	0	0	0	0	0	0	0	0	0	0	0	0
Bacteria|Bacteroidetes|Bacteroidia|Bacteroidales|Muribaculaceae|PAC001286_g	0	0	0	0	0	0	0	0	0	0	0	0	0	0	0	0	0	0	0	0	0	0	0	0	0	0	0	0	0	0	0	0	0	0	0	0	0	0	0	0	0	0	0	0	0	0	0	0	0
Bacteria|Firmicutes|Clostridia|Clostridiales|Lachnospiraceae|PAC001308_g	0	0	0	0	0	0	0	0	0	0	0	0	0	0	0	0	0	0	0	0	0	0	0	0	0	0	0	0	0	0	0	0	0	0	0	0	0	0	0	0	0	0	0	0	0	0	0	0	0
Bacteria|Firmicutes|Clostridia|Clostridiales|Mogibacterium_f|PAC001354_g	0	0	0	0	0	0	0	0	0	0	0	0	0	0	0	0	0	0	0	0	0	0	0	0	0	0	0	0	0	0	0	0	0	0	0	0	0	0	0	0	0	0	0	0	0	0	0	0	0
Bacteria|Firmicutes|Clostridia|Clostridiales|Ruminococcaceae|PAC002186_g	0	0	0	0	0	0	0	0	0	0	0	0	0	0	0	0	0	0	0	0	0	0	0	0	0	0	0	0	0	0	0	0	0	0	0	0	0	0	0	0	0	0	0	0	0	0	0	0	0
Bacteria|Tenericutes|Mollicutes|Anaeroplasmatales|Anaeroplasmataceae|PAC002309_g	0	0	0	0	0	0	0	0	0	0	0	0	0	0	0	0	0	0	0	0	0	0	0	0	0	0	0	0	0	0	0	0	0	0	0	0	0	0	0	0	0	0	0	0	0	0	0	0	0
Bacteria|Firmicutes|Clostridia|Clostridiales|Lachnospiraceae|Parasporobacterium	0	0	0	0	0	0	0	0	0	0	0	0	0	0	0	0	0	0	0	0	0	0	0	0	0	0	0	0	0	0	0	0	0	0	0	0	0	0	0	0	0	0	0	0	0	0	0	0	0
Bacteria|Actinobacteria|Coriobacteriia|Coriobacteriales|Coriobacteriaceae|Parvibacter	0	0	0	0	0	0	0	0	0	0	0	0	0	0	0	0	0	0	0	0	0	0	0	0	0	0	0	0	0	0	0	0	0	0	0	0	0	0	0	0	0	0	0	0	0	0	0	0	0
Bacteria|Proteobacteria|Gammaproteobacteria|Enterobacterales|Enterobacteriaceae|Plesiomonas	0	0	0	0	0	0	0	0	0	0	0	0	0	0	0	0	0	0	0	0	0	0	0	0	0	0	0	0	0	0	0	0	0	0	0	0	0	0	0	0	0	0	0	0	0	0	0	0	0
Bacteria|Proteobacteria|Alphaproteobacteria|Sphingomonadales|Erythrobacteraceae|Porphyrobacter	0	0	0	0	0	0	0	0	0	0	0	0	0	0	0	0	0	0	0	0	0	0	0	0	0	0	0	0	0	0	0	0	0	0	0	0	0	0	0	0	0	0	0	0	0	0	0	0	0
Bacteria|Proteobacteria|Gammaproteobacteria|Enterobacterales|Morganellaceae|Providencia	0	0	0	0	0	0	0	0	0	0	0	0	0	0	0	0	0	0	0	0	0	0	0	0	0	0	0	0	0	0	0	0	0	0	0	0	0	0	0	0	0	0	0	0	0	0	0	0	0
Bacteria|Proteobacteria|Alphaproteobacteria|Rhizobiales|Bradyrhizobiaceae|Pseudolabrys	0	0	0	0	0	0	0	0	0	0	0	0	0	0	0	0	0	0	0	0	0	0	0	0	0	0	0	0	0	0	0	0	0	0	0	0	0	0	0	0	0	0	0	0	0	0	0	0	0
Bacteria|Proteobacteria|Alphaproteobacteria|Rhodospirillales|Rhodospirillaceae|Reyranella	0	0	0	0	0	0	0	0	0	0	0	0	0	0	0	0	0	0	0	0	0	0	0	0	0	0	0	0	0	0	0	0	0	0	0	0	0	0	0	0	0	0	0	0	0	0	0	0	0
Bacteria|Proteobacteria|Alphaproteobacteria|Micropepsales|Micropepsaceae|Rhizomicrobium	0	0	0	0	0	0	0	0	0	0	0	0	0	0	0	0	0	0	0	0	0	0	0	0	0	0	0	0	0	0	0	0	0	0	0	0	0	0	0	0	0	0	0	0	0	0	0	0	0
Bacteria|Actinobacteria|Thermoleophilia|Solirubrobacterales|Solirubrobacteraceae|Solirubrobacter	0	0	0	0	0	0	0	0	0	0	0	0	0	0	0	0	0	0	0	0	0	0	0	0	0	0	0	0	0	0	0	0	0	0	0	0	0	0	0	0	0	0	0	0	0	0	0	0	0
Bacteria|Firmicutes|Bacilli|Lactobacillales|Streptococcaceae|Streptococcaceae_uc	0	0	0	0	0	0	0	0	0	0	0	0	0	0	0	0	0	0	0	0	0	0	0	0	0	0	0	0	0	0	0	0	0	0	0	0	0	0	0	0	0	0	0	0	0	0	0	0	0
Bacteria|Firmicutes|Erysipelotrichi|Erysipelotrichales|Erysipelotrichaceae|Traorella	0	0	0	0	0	0	0	0	0	0	0	0	0	0	0	0	0	0	0	0	0	0	0	0	0	0	0	0	0	0	0	0	0	0	0	0	0	0	0	0	0	0	0	0	0	0	0	0	0
[truncated: 62 more columns]
